# Supplementary material for: Isogenic mice exhibit sexually-dimorphic DNA methylation patterns across multiple tissues
Source: BMC Genomics. 2017 Dec 13;18:966. doi: 10.1186/s12864-017-4350-x (PMC5729250; doi:10.1186/s12864-017-4350-x)
Supplement: Supplementary file 2 — DMTs between females and males in mouse liver. P-values and q-values were calculated using MethylKit. (XLSX 217 kb) [file 12864_2017_4350_MOESM2_ESM.xlsx]

## Sheet: Table S1
Table S1: DMTs between females and males in mouse liver. P-values and q-values were calculated using MethylKit
chr	start	end	pvalue	qvalue	meth.diff
chr2	33228501	33228600	0	0	-42.1565
chr13	47229001	47229100	0	0	52.6366
chr16	64116901	64117000	1.55415e-251	3.79601e-246	48.5372
chr8	24386201	24386300	1.27661e-249	2.33859e-244	57.9112
chr16	18846101	18846200	4.94206e-240	7.2426e-235	50.3567
chr6	85843901	85844000	1.60638e-220	1.68154e-215	44.0797
chr2	165896301	165896400	1.31907e-211	1.20819e-206	45.8408
chr13	47229401	47229500	2.58481e-210	2.10447e-205	46.2727
chr11	71007201	71007300	1.00657e-197	7.37564e-193	50.5854
chr14	65759601	65759700	2.83287e-193	1.88708e-188	40.6551
chr2	134545701	134545800	7.19617e-189	4.05615e-184	49.4123
chr11	120618701	120618800	7.65821e-181	4.00825e-176	26.1517
chr6	149189701	149189800	1.0612e-175	5.18398e-171	64.2606
chr15	31108601	31108700	1.3611e-171	6.23344e-167	44.6173
chr1	170608001	170608100	1.61591e-163	6.96504e-159	52.7758
chr2	4937601	4937700	6.75014e-159	2.74787e-154	53.2407
chr16	25911701	25911800	9.33782e-157	3.60121e-152	37.2371
chr16	34269701	34269800	1.11245e-148	4.07575e-144	45.2625
chr6	48650301	48650400	2.55222e-148	8.90542e-144	-39.2387
chr19	5824601	5824700	6.55147e-143	2.18209e-138	32.4293
chr16	78334801	78334900	3.21775e-142	1.02514e-137	26.0174
chr16	58514101	58514200	3.59381e-141	1.09724e-136	-31.6228
chr12	80002901	80003000	2.36355e-140	6.92758e-136	38.4888
chr16	18846601	18846700	1.66949e-136	4.70509e-132	38.1125
chr19	5824801	5824900	8.69363e-132	2.35936e-127	36.5001
chr18	75078901	75079000	4.4027e-131	1.15217e-126	44.9047
chr10	84760501	84760600	4.61216e-128	1.16537e-123	28.8955
chr19	46100301	46100400	2.61122e-127	6.37791e-123	68.6972
chr10	115358701	115358800	2.57459e-126	6.0856e-122	47.8866
chr2	134545601	134545700	1.67236e-125	3.82945e-121	64.643
chr10	115358201	115358300	1.96219e-125	4.35695e-121	41.0075
chr18	42568501	42568600	7.64338e-124	1.64726e-119	46.8817
chr5	114176001	114176100	7.3679e-122	1.54252e-117	27.0156
chr7	81594301	81594400	2.45371e-121	4.99434e-117	39.3858
chr9	119355201	119355300	4.92464e-116	9.49615e-112	46.4678
chr16	45843801	45843900	2.45904e-115	4.50467e-111	25.3111
chr15	10597001	10597100	2.76053e-115	4.9336e-111	33.5121
chr1	21333901	21334000	3.55762e-115	6.20678e-111	60.8604
chr15	31108401	31108500	2.5326e-113	4.31572e-109	54.6901
chr18	12660901	12661000	2.23483e-112	3.72176e-108	49.061
chr3	67558501	67558600	1.89651e-111	3.08815e-107	49.8165
chr10	20024901	20025000	1.26675e-110	2.01785e-106	31.9671
chr7	19017801	19017900	4.60319e-110	7.17657e-106	52.7107
chr14	78881401	78881500	1.56902e-109	2.3952e-105	39.9081
chr16	18846301	18846400	2.42981e-109	3.63356e-105	39.285
chr13	35503501	35503600	3.40248e-109	4.98634e-105	-37.3015
chr13	39376401	39376500	5.39393e-109	7.74981e-105	54.9525
chr11	111976001	111976100	7.42256e-109	1.04594e-104	54.4805
chr13	113796601	113796700	1.4325e-107	1.9805e-103	36.1541
chr3	108829601	108829700	1.70423e-107	2.31255e-103	54.825
chr16	23360401	23360500	3.59875e-105	4.79452e-101	41.9385
chr8	13491801	13491900	5.19323e-105	6.79525e-101	-36.2571
chr1	138393701	138393800	7.08698e-105	9.11051e-101	37.2375
chr8	114089801	114089900	4.79043e-104	6.05206e-100	62.1299
chr1	155439401	155439500	2.07261e-103	2.57408e-99	48.3758
chr11	77551601	77551700	2.22366e-103	2.71565e-99	36.2992
chr18	12686901	12687000	2.61453e-103	3.09e-99	37.3389
chr11	78309601	78309700	1.78283e-102	2.0736e-98	34.0623
chr5	34386001	34386100	2.68477e-101	3.07386e-97	46.807
chr6	124419001	124419100	6.39369e-100	7.09845e-96	56.6416
chr8	3270101	3270200	1.60116e-97	1.75112e-93	39.2335
chr19	46100201	46100300	2.9447e-97	3.17313e-93	56.4099
chr4	104767201	104767300	1.67658e-95	1.75502e-91	35.2343
chr14	65718101	65718200	2.50156e-93	2.54586e-89	56.2226
chr15	7249201	7249300	7.90223e-93	7.932e-89	37.6923
chr6	149189801	149189900	6.16278e-92	6.10241e-88	39.641
chr3	145769301	145769400	6.27269e-91	6.04778e-87	41.6261
chr4	11848301	11848400	9.65016e-89	9.06559e-85	-33.4599
chr18	12671601	12671700	4.88363e-87	4.52972e-83	54.4195
chr9	74798701	74798800	1.50086e-86	1.37469e-82	40.3357
chr5	54127701	54127800	1.77344e-85	1.60431e-81	53.3627
chr6	145753501	145753600	4.25801e-85	3.80495e-81	45.5858
chr10	114799201	114799300	4.37779e-85	3.86486e-81	35.7172
chr9	31963301	31963400	5.3831e-85	4.6958e-81	49.1446
chr10	68093001	68093100	1.22289e-84	1.04195e-80	27.3913
chr5	147503801	147503900	3.28846e-84	2.76304e-80	41.8334
chr13	54661601	54661700	3.31828e-84	2.76304e-80	42.1354
chr8	114153201	114153300	8.55682e-84	7.04496e-80	36.4196
chr13	9479901	9480000	6.56714e-82	5.34675e-78	31.4661
chr2	165896401	165896500	7.45187e-82	6.0004e-78	42.1197
chr13	47228901	47229000	7.89098e-81	6.21733e-77	38.1947
chr16	38118001	38118100	5.2749e-80	4.06862e-76	37.8418
chr9	22226901	22227000	7.06377e-80	5.39165e-76	32.8829
chr16	11404801	11404900	1.08373e-79	8.18661e-76	48.8011
chr8	111737601	111737700	3.18497e-79	2.35736e-75	53.2658
chr4	147893901	147894000	1.52922e-77	1.12053e-73	38.467
chr3	21906401	21906500	2.26698e-77	1.64468e-73	37.0696
chr1	176690201	176690300	4.7917e-77	3.44227e-73	29.3187
chr9	61305601	61305700	5.89516e-77	4.19386e-73	45.3396
chr17	84298201	84298300	2.35899e-76	1.66207e-72	48.9534
chr16	18846501	18846600	3.28545e-76	2.29277e-72	25.5124
chr10	84760201	84760300	4.92706e-76	3.40595e-72	25.6637
chr7	26312801	26312900	5.998e-75	4.10751e-71	-31.4425
chr17	80772001	80772100	1.90783e-74	1.29441e-70	57.5641
chr17	78407001	78407100	7.02213e-74	4.72061e-70	38.6138
chr7	35747401	35747500	7.63286e-74	5.08453e-70	36.3412
chr15	85682101	85682200	1.70811e-73	1.12758e-69	40.03
chr19	46134201	46134300	9.3669e-73	6.12821e-69	31.9445
chr2	155185501	155185600	4.73687e-72	3.07163e-68	30.7663
chr10	8658901	8659000	4.81991e-72	3.09806e-68	52.8768
chr2	64461801	64461900	1.61484e-71	1.02893e-67	30.1842
chr7	81186801	81186900	2.17324e-71	1.3728e-67	49.8799
chr17	86254301	86254400	3.94959e-71	2.45259e-67	-58.9656
chr8	114089901	114090000	7.25704e-71	4.46857e-67	61.1681
chr5	121980701	121980800	2.54546e-70	1.54148e-66	-35.6463
chr6	37784801	37784900	2.53775e-70	1.54148e-66	42.0105
chr5	33457901	33458000	2.94422e-70	1.76835e-66	-36.9986
chr5	120584701	120584800	4.19446e-70	2.49877e-66	35.998
chr18	12713901	12714000	5.52295e-70	3.23756e-66	60.4212
chr19	10286501	10286600	5.28725e-69	3.05058e-65	-25.4332
chr14	65682101	65682200	9.34309e-69	5.34856e-65	40.8713
chr10	71398901	71399000	1.8643e-68	1.05897e-64	33.0543
chr13	102276801	102276900	2.26966e-68	1.2793e-64	43.2772
chr6	117061101	117061200	4.09013e-68	2.28782e-64	38.4512
chr11	78425401	78425500	7.49648e-68	4.1614e-64	40.075
chr8	114089401	114089500	9.24852e-68	5.09538e-64	41.8315
chr9	9236601	9236700	1.9013e-67	1.03968e-63	57.2774
chr13	20658701	20658800	2.13475e-67	1.1587e-63	38.2187
chr3	142854301	142854400	2.27001e-67	1.22305e-63	55.1204
chr3	138376201	138376300	2.38585e-67	1.27608e-63	52.0139
chr9	31963201	31963300	2.58747e-67	1.37389e-63	62.662
chr12	100513001	100513100	8.67544e-66	4.57333e-62	26.5676
chr11	120524101	120524200	9.10805e-66	4.76709e-62	44.307
chr3	90506201	90506300	1.05507e-65	5.48301e-62	28.2301
chr9	122631801	122631900	1.13864e-65	5.87563e-62	25.1549
chr5	65036801	65036900	3.58994e-65	1.82676e-61	-26.0426
chr9	63761601	63761700	4.5546e-65	2.28588e-61	34.904
chr2	155091001	155091100	5.00428e-65	2.49448e-61	45.5477
chr12	83640101	83640200	8.32863e-65	4.12352e-61	28.2948
chr15	60920301	60920400	2.04813e-64	1.00051e-60	-49.3353
chr4	152741901	152742000	5.51655e-64	2.65938e-60	56.1758
chr15	6449801	6449900	3.17813e-63	1.51219e-59	32.6447
chr9	48746901	48747000	5.70438e-63	2.6967e-59	37.3394
chr3	96647201	96647300	1.2145e-62	5.70464e-59	36.2584
chr12	40873301	40873400	1.30496e-62	6.09052e-59	32.5874
chr14	103245501	103245600	1.47288e-62	6.83073e-59	48.5843
chr7	136984201	136984300	6.91761e-62	3.18798e-58	61.8296
chr8	40868301	40868400	7.0364e-61	3.22245e-57	29.3202
chr7	68916301	68916400	7.45623e-61	3.39351e-57	26.6157
chr15	81280501	81280600	9.81852e-61	4.44107e-57	36.9611
chr2	30184301	30184400	1.73068e-60	7.68578e-57	25.1597
chr3	52537701	52537800	2.08741e-60	9.21417e-57	36.6653
chr3	138251201	138251300	3.24073e-60	1.42194e-56	39.9699
chr2	4937701	4937800	6.81199e-60	2.95354e-56	54.9822
chr19	42063901	42064000	1.64753e-59	7.01878e-56	33.7174
chr15	44683401	44683500	1.94162e-59	8.22384e-56	-38.0561
chr11	43620501	43620600	7.20092e-59	3.03246e-55	36.1419
chr17	24226401	24226500	1.24501e-58	5.21303e-55	34.242
chr3	67558401	67558500	1.50148e-58	6.2512e-55	34.7258
chr12	80002801	80002900	2.78301e-58	1.15212e-54	34.3959
chr5	92365001	92365100	4.94204e-58	2.01182e-54	-25.4662
chr6	51673501	51673600	2.09367e-57	8.47592e-54	49.416
chr9	122861801	122861900	2.26524e-57	9.1201e-54	39.7085
chr9	74843701	74843800	2.60766e-57	1.03846e-53	41.3939
chr14	50955801	50955900	6.20465e-57	2.45755e-53	30.5553
chr10	127867901	127868000	7.5903e-57	2.99021e-53	-34.6428
chr14	10750501	10750600	9.0913e-57	3.56238e-53	54.1982
chr5	99239101	99239200	2.12184e-56	8.27012e-53	-39.283
chr1	191833601	191833700	4.41929e-56	1.70433e-52	35.0779
chr11	53791001	53791100	4.40758e-56	1.70433e-52	65.4315
chr14	65718201	65718300	4.54144e-56	1.74227e-52	60.6061
chr9	95603601	95603700	4.65356e-56	1.77599e-52	53.1227
chr13	64184601	64184700	1.01372e-55	3.8289e-52	29.3396
chr11	101586701	101586800	2.01988e-55	7.55138e-52	31.8492
chr15	36490801	36490900	3.21043e-55	1.19413e-51	-30.7738
chr18	42568401	42568500	4.27703e-55	1.58283e-51	48.6179
chr8	114138701	114138800	8.16826e-55	3.00769e-51	43.2376
chr16	35743901	35744000	1.65165e-54	6.05122e-51	42.3588
chr11	19940101	19940200	2.3766e-54	8.66395e-51	36.9632
chr10	121498101	121498200	3.17782e-54	1.15275e-50	27.7372
chr6	85844001	85844100	5.40412e-54	1.94111e-50	48.6309
chr11	22501001	22501100	2.13966e-53	7.64797e-50	39.392
chr14	16845201	16845300	2.27716e-53	8.09994e-50	36.4605
chr1	58080501	58080600	7.0258e-53	2.48703e-49	42.5671
chr8	3270201	3270300	7.64684e-53	2.69386e-49	33.9816
chr11	20505101	20505200	7.93347e-53	2.78146e-49	39.2945
chr10	121435001	121435100	8.32063e-53	2.90331e-49	49.0638
chr17	26634101	26634200	1.42152e-52	4.89022e-49	28.246
chr5	64433901	64434000	1.46605e-52	5.01984e-49	42.4229
chr3	131302401	131302500	1.96588e-52	6.69999e-49	42.156
chr3	131302101	131302200	2.65942e-52	9.02173e-49	25.6998
chr2	64945801	64945900	4.13055e-52	1.39477e-48	57.0715
chr14	73178201	73178300	6.55073e-52	2.1918e-48	31.2499
chr2	78656301	78656400	9.35039e-52	3.11432e-48	30.3263
chr4	8789301	8789400	9.80739e-52	3.25175e-48	25.9393
chr3	145769201	145769300	2.14821e-51	7.09055e-48	39.3347
chr3	98752801	98752900	3.25018e-51	1.06797e-47	35.8733
chr3	138272901	138273000	4.69506e-51	1.53585e-47	38.4401
chr6	143857601	143857700	7.37284e-51	2.40109e-47	48.8373
chr4	56053401	56053500	9.89072e-51	3.20683e-47	33.371
chr7	19017901	19018000	1.94266e-50	6.24336e-47	58.387
chr1	119256901	119257000	2.39671e-50	7.66897e-47	-32.9204
chr14	105142701	105142800	3.83886e-50	1.22301e-46	41.4313
chr4	63251301	63251400	5.17797e-50	1.63542e-46	25.5413
chr4	39526501	39526600	5.37711e-50	1.69102e-46	34.6846
chr1	184516001	184516100	6.83131e-50	2.13916e-46	42.4396
chr12	99303701	99303800	1.22937e-49	3.83327e-46	25.8366
chr5	30537801	30537900	1.26956e-49	3.94184e-46	-26.9173
chr1	127808701	127808800	1.51586e-49	4.64746e-46	31.4768
chr9	9236701	9236800	1.55856e-49	4.75847e-46	30.9016
chr7	56152401	56152500	1.82374e-49	5.54501e-46	38.3993
chr1	184813401	184813500	3.77625e-49	1.14341e-45	31.7143
chr14	65718001	65718100	4.59225e-49	1.38476e-45	55.7186
chr4	106747801	106747900	6.34146e-49	1.89662e-45	-25.0116
chr10	84760301	84760400	6.88463e-49	2.0507e-45	28.2205
chr7	110601301	110601400	8.1512e-49	2.41814e-45	29.9551
chr5	121940601	121940700	9.23324e-49	2.72809e-45	-26.1186
chr3	18246501	18246600	1.36557e-48	4.00248e-45	49.7585
chr7	44858201	44858300	1.40149e-48	4.0914e-45	31.5504
chr5	38060501	38060600	3.288e-48	9.52287e-45	34.2853
chr14	10750701	10750800	8.72409e-48	2.47775e-44	58.0083
chr15	10962401	10962500	8.78711e-48	2.48601e-44	46.384
chr9	105758901	105759000	1.68737e-47	4.75546e-44	36.4739
chr9	61305501	61305600	2.31877e-47	6.50989e-44	63.7059
chr18	84183701	84183800	2.45197e-47	6.85757e-44	29.8259
chr10	89482401	89482500	3.06103e-47	8.49611e-44	30.2194
chr8	122307801	122307900	3.12759e-47	8.64808e-44	28.395
chr8	46358801	46358900	3.65451e-47	1.00671e-43	36.2903
chr12	100392501	100392600	3.71383e-47	1.01922e-43	36.7262
chr16	24006101	24006200	5.23586e-47	1.43156e-43	28.6593
chr3	138377401	138377500	5.29751e-47	1.44303e-43	40.2512
chr7	12980301	12980400	9.90557e-47	2.68826e-43	32.2227
chr17	89450801	89450900	1.99171e-46	5.3459e-43	29.72
chr9	32865301	32865400	5.22717e-46	1.38776e-42	38.6907
chr19	5816501	5816600	5.55691e-46	1.46469e-42	25.3824
chr1	71838301	71838400	5.73123e-46	1.50522e-42	31.9414
chr17	86304701	86304800	1.22674e-45	3.19892e-42	25.0414
chr13	59771801	59771900	1.24491e-45	3.23479e-42	31.4485
chr1	191924501	191924600	1.28233e-45	3.32025e-42	43.5851
chr13	43416601	43416700	1.36035e-45	3.50985e-42	48.3659
chr18	65218101	65218200	1.36869e-45	3.51898e-42	27.1455
chr10	121498201	121498300	1.81162e-45	4.62532e-42	30.9832
chr15	100467001	100467100	2.28118e-45	5.80395e-42	26.4567
chr7	119516101	119516200	2.44451e-45	6.19797e-42	48.1438
chr17	73289801	73289900	2.92107e-45	7.38074e-42	26.7045
chr4	139471201	139471300	6.83747e-45	1.70995e-41	-28.9141
chr4	147893801	147893900	8.33447e-45	2.07724e-41	48.4222
chr11	101353801	101353900	9.27884e-45	2.30477e-41	34.2367
chr3	86025601	86025700	1.22248e-44	3.01606e-41	36.0228
chr10	114799301	114799400	1.83021e-44	4.48525e-41	25.6596
chr9	119355101	119355200	3.74858e-44	9.1255e-41	43.1396
chr10	59345601	59345700	4.11432e-44	9.98269e-41	51.3428
chr8	110902901	110903000	8.87233e-44	2.13154e-40	33.4086
chr13	14036401	14036500	9.48325e-44	2.27087e-40	37.184
chr10	67226101	67226200	1.34411e-43	3.20813e-40	27.593
chr7	26098801	26098900	5.27502e-43	1.24285e-39	-58.83
chr19	12807501	12807600	5.46019e-43	1.28236e-39	44.6994
chr17	29248001	29248100	6.86848e-43	1.60795e-39	-26.3662
chr13	93755301	93755400	9.06981e-43	2.10981e-39	45.5949
chr6	28051901	28052000	1.02132e-42	2.36828e-39	53.1837
chr10	68092901	68093000	1.81256e-42	4.16349e-39	31.4995
chr6	51673601	51673700	2.26669e-42	5.15813e-39	51.1392
chr5	134811701	134811800	3.31084e-42	7.46468e-39	38.8712
chr13	18728901	18729000	3.40304e-42	7.64901e-39	66.6841
chr16	25911601	25911700	3.5797e-42	8.0215e-39	40.6001
chr3	101572301	101572400	5.50944e-42	1.21965e-38	54.1639
chr18	12680801	12680900	9.318e-42	2.05038e-38	60.5101
chr8	22627501	22627600	1.42363e-41	3.12326e-38	43.3158
chr4	128977601	128977700	1.64176e-41	3.59105e-38	34.1435
chr12	71849401	71849500	1.79416e-41	3.91272e-38	31.4308
chr8	91407701	91407800	2.68011e-41	5.81022e-38	29.7076
chr16	45844201	45844300	3.15842e-41	6.82693e-38	33.1403
chr1	194472801	194472900	5.06432e-41	1.09144e-37	27.0167
chr2	4933601	4933700	5.95437e-41	1.27575e-37	26.6574
chr19	46137901	46138000	7.09342e-41	1.51537e-37	44.8852
chr16	59577201	59577300	1.02898e-40	2.17287e-37	52.3557
chr4	43415901	43416000	1.1706e-40	2.45776e-37	-25.0815
chr8	84707901	84708000	1.20472e-40	2.52217e-37	29.2478
chr2	17192501	17192600	1.31188e-40	2.73091e-37	25.3918
chr6	138075601	138075700	1.48069e-40	3.07359e-37	41.4854
chr9	54498501	54498600	2.09651e-40	4.3396e-37	47.5485
chr7	79318601	79318700	2.7007e-40	5.55882e-37	-28.5568
chr13	13994401	13994500	2.96e-40	6.07546e-37	68.639
chr10	8911401	8911500	3.29012e-40	6.69677e-37	54.9389
chr10	20024801	20024900	6.60562e-40	1.33709e-36	28.7417
chr9	70211101	70211200	7.68303e-40	1.55089e-36	36.3703
chr7	56152501	56152600	1.24944e-39	2.51518e-36	29.8758
chr5	25463601	25463700	1.50996e-39	3.02303e-36	44.2245
chr6	143244501	143244600	2.18598e-39	4.35266e-36	27.9635
chr13	97213201	97213300	3.09431e-39	6.11148e-36	25.9885
chr8	120384401	120384500	6.48533e-39	1.27403e-35	31.8966
chr6	50446201	50446300	9.66988e-39	1.8895e-35	29.6428
chr16	34269801	34269900	9.82184e-39	1.91408e-35	39.7003
chr8	111737501	111737600	2.40449e-38	4.60023e-35	52.0395
chr11	97334601	97334700	3.29297e-38	6.28366e-35	-35.3167
chr17	32493101	32493200	3.41705e-38	6.50349e-35	29.6097
chr3	130167201	130167300	4.55183e-38	8.64081e-35	27.2681
chr15	50328201	50328300	4.93303e-38	9.34025e-35	33.4569
chr5	43121401	43121500	6.29911e-38	1.18961e-34	30.9603
chr14	47215401	47215500	6.71507e-38	1.2649e-34	25.3043
chr13	46920201	46920300	7.87724e-38	1.48001e-34	48.1891
chr13	113797401	113797500	8.24413e-38	1.54104e-34	39.8424
chr11	21781301	21781400	1.03996e-37	1.93901e-34	31.341
chr8	22627401	22627500	1.45993e-37	2.71515e-34	49.8652
chr19	44402301	44402400	2.28754e-37	4.24353e-34	27.0152
chr16	93350901	93351000	2.41748e-37	4.47326e-34	33.5306
chr12	103992601	103992700	2.7027e-37	4.98843e-34	33.8891
chr9	57214501	57214600	2.75562e-37	5.07332e-34	44.4653
chr9	22317601	22317700	2.92575e-37	5.37304e-34	29.7649
chr10	127868001	127868100	3.49994e-37	6.37956e-34	-36.069
chr18	84329201	84329300	3.73187e-37	6.78544e-34	52.1973
chr3	101572401	101572500	4.42233e-37	8.02095e-34	50.7713
chr14	45539801	45539900	5.27166e-37	9.51431e-34	26.0983
chr14	45495901	45496000	6.072e-37	1.09318e-33	38.4579
chr3	28025901	28026000	6.24295e-37	1.12121e-33	37.6019
chr2	5481901	5482000	6.45749e-37	1.1569e-33	-28.6959
chr10	31421701	31421800	1.30784e-36	2.33168e-33	46.9816
chr18	54125701	54125800	1.37592e-36	2.44711e-33	47.8036
chr18	56551301	56551400	1.3964e-36	2.47751e-33	29.0865
chr4	63251901	63252000	1.61792e-36	2.85671e-33	26.7782
chr14	47521001	47521100	1.6379e-36	2.88503e-33	28.9215
chr12	51333101	51333200	1.78889e-36	3.12842e-33	30.2081
chr10	84759701	84759800	1.88659e-36	3.28361e-33	26.9978
chr19	56157101	56157200	1.91337e-36	3.32233e-33	-26.6241
chr8	108140401	108140500	3.15733e-36	5.44361e-33	37.3705
chr7	26196001	26196100	3.38546e-36	5.82324e-33	-41.4859
chr11	77831201	77831300	4.83267e-36	8.2737e-33	42.8442
chr15	53289401	53289500	7.15653e-36	1.21388e-32	51.1866
chr7	99024101	99024200	7.37244e-36	1.24761e-32	44.0109
chr11	51785901	51786000	8.08921e-36	1.36261e-32	45.3876
chr11	102591601	102591700	1.0578e-35	1.7737e-32	36.4812
chr6	143513801	143513900	1.24211e-35	2.07799e-32	50.0441
chr1	57371301	57371400	1.26107e-35	2.1049e-32	46.1235
chr10	123788201	123788300	2.08311e-35	3.43784e-32	-32.3325
chr1	133508601	133508700	2.34633e-35	3.84625e-32	28.5387
chr13	59771701	59771800	2.5592e-35	4.18583e-32	32.6942
chr15	13369901	13370000	4.61952e-35	7.52213e-32	29.4256
chr15	6493901	6494000	4.97887e-35	8.08929e-32	29.4319
chr11	120536801	120536900	7.32798e-35	1.18534e-31	28.266
chr3	21504801	21504900	9.33189e-35	1.50615e-31	35.6717
chr5	43121301	43121400	1.11345e-34	1.79315e-31	40.3876
chr12	21133901	21134000	1.48892e-34	2.39255e-31	26.7837
chr3	138251101	138251200	1.96986e-34	3.1447e-31	43.6171
chr16	45825701	45825800	2.7072e-34	4.28446e-31	40.3788
chr3	145769101	145769200	3.00057e-34	4.72832e-31	48.7378
chr6	149138901	149139000	3.76614e-34	5.92197e-31	43.5866
chr6	138080401	138080500	3.95325e-34	6.20288e-31	41.6078
chr6	37782801	37782900	5.2594e-34	8.21712e-31	54.6665
chr9	109595701	109595800	5.72952e-34	8.93257e-31	44.6269
chr8	25625701	25625800	6.83619e-34	1.06128e-30	27.641
chr4	118227201	118227300	7.67555e-34	1.18906e-30	25.3989
chr17	15360801	15360900	7.7866e-34	1.20372e-30	27.2907
chr6	93984601	93984700	7.82865e-34	1.20767e-30	33.7503
chr3	138455101	138455200	1.22556e-33	1.87089e-30	25.7997
chr1	168379801	168379900	1.45183e-33	2.20711e-30	40.1038
chr11	120536701	120536800	1.77688e-33	2.68456e-30	30.9269
chr11	57559401	57559500	1.7828e-33	2.68796e-30	26.3398
chr14	46049001	46049100	2.0945e-33	3.13853e-30	45.3748
chr13	7289501	7289600	2.8287e-33	4.20432e-30	32.0655
chr11	110182001	110182100	2.93826e-33	4.35832e-30	31.7024
chr17	89450701	89450800	3.09769e-33	4.57628e-30	36.3088
chr8	26656801	26656900	3.45255e-33	5.08003e-30	34.0721
chr10	121434601	121434700	3.57077e-33	5.24346e-30	30.785
chr19	11013201	11013300	3.6036e-33	5.27054e-30	29.8779
chr12	51333201	51333300	3.69186e-33	5.38887e-30	44.0248
chr2	72178501	72178600	3.71412e-33	5.41059e-30	47.0721
chr6	112495201	112495300	6.02281e-33	8.73904e-30	28.0646
chr14	18236201	18236300	6.43581e-33	9.31985e-30	25.3157
chr15	89477901	89478000	9.69451e-33	1.39287e-29	31.9501
chr4	118147601	118147700	1.13628e-32	1.62938e-29	29.2405
chr13	34044301	34044400	1.31661e-32	1.88427e-29	25.7551
chr14	8458001	8458100	1.45435e-32	2.07728e-29	46.3845
chr8	119936901	119937000	1.5827e-32	2.2519e-29	33.7363
chr4	82347401	82347500	2.62129e-32	3.68666e-29	56.4253
chr1	51740801	51740900	3.68952e-32	5.14952e-29	27.3788
chr1	170608101	170608200	4.22243e-32	5.8821e-29	49.7835
chr7	45554501	45554600	5.01663e-32	6.94885e-29	27.4747
chr17	31158401	31158500	7.04397e-32	9.72029e-29	27.5383
chr10	107346201	107346300	1.03224e-31	1.41378e-28	43.2385
chr11	51786001	51786100	1.24705e-31	1.70481e-28	26.2779
chr3	18295901	18296000	1.29581e-31	1.76817e-28	31.0635
chr7	66019901	66020000	1.77817e-31	2.40398e-28	34.8078
chr5	9114201	9114300	2.03122e-31	2.74102e-28	34.9917
chr1	22997801	22997900	2.12699e-31	2.86498e-28	31.6125
chr5	52154801	52154900	2.16139e-31	2.90598e-28	40.9273
chr5	92484401	92484500	2.31902e-31	3.11221e-28	40.9234
chr4	150333801	150333900	3.23502e-31	4.33357e-28	39.6253
chr15	10913101	10913200	6.88966e-31	9.12912e-28	26.2292
chr11	71007401	71007500	8.80145e-31	1.15994e-27	34.6959
chr1	63139001	63139100	9.17634e-31	1.20501e-27	48.2246
chr11	64397401	64397500	1.02843e-30	1.34329e-27	-30.5015
chr3	60965501	60965600	1.2093e-30	1.57672e-27	29.2848
chr15	35387701	35387800	1.22822e-30	1.59855e-27	32.7319
chr15	82432901	82433000	1.45895e-30	1.88877e-27	27.8978
chr14	65759501	65759600	2.37096e-30	3.05866e-27	28.3103
chr1	60751001	60751100	3.55001e-30	4.55564e-27	25.7804
chr18	42366301	42366400	4.90551e-30	6.27315e-27	28.3944
chr1	24693101	24693200	5.18967e-30	6.61345e-27	34.3437
chr8	81036101	81036200	5.64993e-30	7.18749e-27	40.6059
chr13	47228801	47228900	9.43245e-30	1.19166e-26	33.0553
chr16	45825601	45825700	1.03905e-29	1.30371e-26	48.2467
chr15	6449901	6450000	1.06039e-29	1.32594e-26	31.4608
chr9	44381301	44381400	1.55099e-29	1.92625e-26	30.9507
chr16	45843301	45843400	2.39228e-29	2.94613e-26	27.9313
chr1	21334001	21334100	3.2161e-29	3.94079e-26	29.9315
chr18	12633601	12633700	1.06136e-28	1.27913e-25	36.5134
chr13	95601901	95602000	1.06317e-28	1.27921e-25	29.2783
chr9	46196701	46196800	1.27702e-28	1.53399e-25	28.4813
chr13	37506701	37506800	2.74843e-28	3.24301e-25	34.431
chr16	94723901	94724000	2.9729e-28	3.49661e-25	28.6358
chr5	121980601	121980700	4.09713e-28	4.76535e-25	-27.6315
chr7	110064001	110064100	4.33396e-28	5.01692e-25	37.1085
chr8	111776701	111776800	4.53898e-28	5.22946e-25	32.114
chr13	38497901	38498000	4.88203e-28	5.61587e-25	35.2565
chr10	68740201	68740300	6.23785e-28	7.14186e-25	40.1762
chr8	56281901	56282000	8.13423e-28	9.26961e-25	48.6333
chr3	109773801	109773900	8.30672e-28	9.45148e-25	28.3487
chr3	94686201	94686300	1.26271e-27	1.43227e-24	32.8338
chr4	56053301	56053400	1.29337e-27	1.46478e-24	28.7361
chr14	10750401	10750500	1.29971e-27	1.4697e-24	44.6482
chr1	10156701	10156800	1.30643e-27	1.47502e-24	59.3893
chr1	21320601	21320700	1.6664e-27	1.87567e-24	59.5767
chr3	94695801	94695900	1.97894e-27	2.21723e-24	49.5586
chr2	156224101	156224200	2.00646e-27	2.24463e-24	32.4049
chr11	12252901	12253000	2.52586e-27	2.81709e-24	26.5632
chr13	43416701	43416800	2.66195e-27	2.95986e-24	48.7317
chr14	65710201	65710300	2.81215e-27	3.12213e-24	36.607
chr17	86254401	86254500	2.96025e-27	3.28158e-24	-37.3833
chr1	75121901	75122000	3.14175e-27	3.47752e-24	49.0155
chr7	121828301	121828400	3.252e-27	3.59412e-24	40.4412
chr1	137446701	137446800	3.85751e-27	4.25051e-24	47.1091
chr8	79714601	79714700	3.96612e-27	4.35709e-24	35.4003
chr14	47520901	47521000	5.45095e-27	5.97933e-24	41.1351
chr11	86540101	86540200	5.94486e-27	6.50165e-24	29.0285
chr2	102193401	102193500	7.54285e-27	8.164e-24	-40.4607
chr15	35869301	35869400	8.64916e-27	9.31903e-24	25.5648
chr3	98029001	98029100	1.0293e-26	1.1059e-23	-26.105
chr9	31316201	31316300	1.04384e-26	1.1166e-23	-26.7278
chr1	184515901	184516000	1.32421e-26	1.4124e-23	27.7254
chr12	40456601	40456700	1.75937e-26	1.87109e-23	49.8952
chr8	40271101	40271200	2.30019e-26	2.42862e-23	50.0863
chr8	94174301	94174400	2.39455e-26	2.52099e-23	-29.8505
chr9	44381101	44381200	2.68215e-26	2.81972e-23	31.7018
chr5	146597701	146597800	2.81044e-26	2.94614e-23	37.4401
chr16	23148601	23148700	2.89589e-26	3.03138e-23	40.5271
chr17	74604601	74604700	3.00226e-26	3.13377e-23	38.2287
chr15	81280401	81280500	3.07363e-26	3.19915e-23	26.6087
chr9	63035401	63035500	3.49442e-26	3.63197e-23	42.1501
chr11	64397601	64397700	4.87761e-26	5.041e-23	-30.5394
chr15	76194201	76194300	6.38876e-26	6.5842e-23	25.8286
chr16	24371501	24371600	6.48801e-26	6.67709e-23	26.6369
chr2	134545501	134545600	6.50593e-26	6.68615e-23	43.1542
chr4	62158001	62158100	6.8262e-26	7.00546e-23	42.2711
chr4	103393601	103393700	9.56845e-26	9.75144e-23	31.9307
chr4	38944701	38944800	1.22055e-25	1.2353e-22	35.9526
chr12	104036301	104036400	1.51364e-25	1.52143e-22	26.2424
chr8	120499901	120500000	1.99146e-25	1.98807e-22	36.0682
chr11	88724201	88724300	2.13957e-25	2.12724e-22	47.274
chr15	9276801	9276900	3.26899e-25	3.2239e-22	30.3983
chr15	81838301	81838400	3.60771e-25	3.54363e-22	31.8757
chr4	132231101	132231200	3.71781e-25	3.64689e-22	28.7019
chr19	20445301	20445400	3.74862e-25	3.6722e-22	29.8885
chr1	172229801	172229900	4.17806e-25	4.08742e-22	32.0648
chr16	25877301	25877400	4.22821e-25	4.13097e-22	26.132
chr6	35937901	35938000	5.32939e-25	5.18607e-22	42.6397
chr4	108141201	108141300	5.45413e-25	5.2934e-22	25.1368
chr18	12686101	12686200	1.01346e-24	9.69469e-22	33.7832
chr6	143439201	143439300	1.17936e-24	1.12377e-21	33.2026
chr14	51376301	51376400	1.19901e-24	1.13953e-21	33.5707
chr13	95795801	95795900	1.24143e-24	1.17679e-21	-26.3085
chr1	176668301	176668400	1.38259e-24	1.30385e-21	34.9301
chr4	108081801	108081900	1.64768e-24	1.54391e-21	46.8797
chr8	45305301	45305400	1.81749e-24	1.69436e-21	38.0672
chr15	59057601	59057700	2.39926e-24	2.21978e-21	25.3303
chr9	46544101	46544200	2.81275e-24	2.59251e-21	33.3728
chr18	12680701	12680800	2.93337e-24	2.70029e-21	34.0404
chr3	18627501	18627600	3.07271e-24	2.82147e-21	37.2113
chr4	49380401	49380500	3.30742e-24	3.03318e-21	-35.2999
chr8	41047301	41047400	3.54045e-24	3.24283e-21	25.4762
chr13	39376301	39376400	3.66377e-24	3.35159e-21	43.699
chr6	98644101	98644200	4.03805e-24	3.68478e-21	30.5286
chr16	23971301	23971400	4.09672e-24	3.73367e-21	-26.6324
chr5	121652901	121653000	4.43199e-24	4.01924e-21	44.9497
chr15	80930201	80930300	4.89188e-24	4.43082e-21	30.4658
chr1	4866701	4866800	5.63213e-24	5.09499e-21	49.6037
chr2	91641301	91641400	6.07212e-24	5.47949e-21	27.2984
chr15	82612501	82612600	6.26914e-24	5.64338e-21	50.194
chr4	130130101	130130200	7.17883e-24	6.43855e-21	26.6076
chr12	100392601	100392700	8.22249e-24	7.35658e-21	51.8103
chr9	48585201	48585300	8.99758e-24	8.02065e-21	26.3401
chr3	54759301	54759400	9.99138e-24	8.87417e-21	30.7019
chr17	86254501	86254600	1.00772e-23	8.93956e-21	-46.5797
chr12	80806301	80806400	1.03893e-23	9.19414e-21	44.6839
chr16	70350301	70350400	1.04225e-23	9.2124e-21	38.1478
chr10	107321701	107321800	1.12235e-23	9.88467e-21	29.4941
chr7	81186701	81186800	1.14344e-23	1.00583e-20	44.3839
chr10	95411201	95411300	1.17569e-23	1.03173e-20	-28.588
chr15	101073401	101073500	1.25337e-23	1.09595e-20	27.3231
chr8	46358101	46358200	1.29464e-23	1.12934e-20	29.4949
chr3	151707601	151707700	1.34536e-23	1.1708e-20	27.3874
chr3	94695401	94695500	1.37574e-23	1.19582e-20	50.2953
chr5	121331801	121331900	1.4187e-23	1.2317e-20	26.6842
chr3	102657401	102657500	1.53032e-23	1.32547e-20	26.4623
chr5	31987801	31987900	1.54856e-23	1.33968e-20	43.9603
chr8	123976101	123976200	1.55733e-23	1.34568e-20	31.2502
chr6	108278401	108278500	1.59004e-23	1.37232e-20	30.531
chr6	117377901	117378000	1.76773e-23	1.51853e-20	37.1025
chr9	74911701	74911800	1.81733e-23	1.55749e-20	37.1331
chr5	138080801	138080900	2.77079e-23	2.36081e-20	27.2316
chr13	20658401	20658500	2.93599e-23	2.49287e-20	26.0927
chr15	27416701	27416800	2.99505e-23	2.54008e-20	36.3925
chr4	152741801	152741900	3.7906e-23	3.20365e-20	44.1844
chr7	115529101	115529200	3.9602e-23	3.33929e-20	36.9558
chr13	95653901	95654000	4.1814e-23	3.51771e-20	33.9404
chr7	126477501	126477600	4.31564e-23	3.62648e-20	29.6492
chr10	115358401	115358500	4.43422e-23	3.71759e-20	43.3875
chr17	70977601	70977700	4.72823e-23	3.95503e-20	31.6499
chr17	53626601	53626700	5.61697e-23	4.67709e-20	32.3832
chr10	68269401	68269500	5.77663e-23	4.80458e-20	25.9581
chr3	86025501	86025600	8.6327e-23	7.13952e-20	26.5369
chr4	132085901	132086000	9.37007e-23	7.7232e-20	32.6591
chr6	143244301	143244400	9.43846e-23	7.77083e-20	47.4553
chr4	140521401	140521500	1.04609e-22	8.60299e-20	-38.1489
chr2	165896701	165896800	1.07303e-22	8.81464e-20	45.169
chr2	134832501	134832600	1.17525e-22	9.64354e-20	40.6863
chr19	23058001	23058100	1.22115e-22	1.00089e-19	27.0732
chr14	62552601	62552700	1.27646e-22	1.04506e-19	26.0501
chr2	78656401	78656500	1.68595e-22	1.37417e-19	57.639
chr2	165896801	165896900	2.23846e-22	1.81041e-19	33.1004
chr6	93905901	93906000	2.25216e-22	1.81948e-19	46.7925
chr10	24810101	24810200	2.37839e-22	1.91723e-19	44.7447
chr12	20928501	20928600	2.38748e-22	1.92245e-19	26.7145
chr3	108829501	108829600	2.39345e-22	1.92514e-19	29.0799
chr9	77754001	77754100	2.4742e-22	1.98791e-19	39.313
chr19	20688001	20688100	2.50219e-22	2.0082e-19	27.619
chr3	18246401	18246500	2.94828e-22	2.35333e-19	48.5022
chr8	60510301	60510400	3.15536e-22	2.51314e-19	47.657
chr19	20445401	20445500	3.78583e-22	2.99899e-19	41.1038
chr13	119726701	119726800	4.22424e-22	3.32115e-19	36.9206
chr18	77820601	77820700	4.40581e-22	3.45649e-19	34.1838
chr7	80053501	80053600	4.44022e-22	3.47976e-19	27.7235
chr10	18368401	18368500	5.01632e-22	3.90203e-19	44.3118
chr15	6900001	6900100	5.82834e-22	4.50974e-19	28.1194
chr12	54470201	54470300	5.96481e-22	4.6056e-19	36.1169
chr13	14027001	14027100	6.62448e-22	5.09883e-19	34.1713
chr19	3533401	3533500	8.19533e-22	6.2684e-19	26.0712
chr2	131869001	131869100	9.76928e-22	7.43348e-19	44.3977
chr4	98272601	98272700	9.79632e-22	7.44633e-19	34.934
chr19	46133601	46133700	1.03978e-21	7.88718e-19	25.2674
chr15	10596901	10597000	1.18385e-21	8.92456e-19	46.161
chr18	35379001	35379100	1.28872e-21	9.69516e-19	28.5817
chr3	58162301	58162400	1.59024e-21	1.18661e-18	25.6429
chr9	22149801	22149900	1.62972e-21	1.21483e-18	33.1109
chr1	155383101	155383200	1.63691e-21	1.21895e-18	33.5083
chr6	23829201	23829300	1.94714e-21	1.44703e-18	26.5547
chr17	87304001	87304100	2.05299e-21	1.52415e-18	33.7424
chr1	159157701	159157800	2.58227e-21	1.90742e-18	30.968
chr8	14308101	14308200	3.593e-21	2.62752e-18	25.3963
chr4	108111101	108111200	3.78575e-21	2.76296e-18	39.3796
chr14	105142801	105142900	4.00179e-21	2.91773e-18	42.1164
chr5	123365001	123365100	5.01555e-21	3.63876e-18	27.2698
chr15	85990901	85991000	5.01466e-21	3.63876e-18	-26.3026
chr12	103944001	103944100	5.51386e-21	3.98843e-18	34.251
chr12	104346101	104346200	5.53436e-21	3.99932e-18	42.2693
chr9	30593101	30593200	8.45349e-21	6.06096e-18	28.095
chr13	14026901	14027000	8.61696e-21	6.17212e-18	36.586
chr9	61267001	61267100	9.00548e-21	6.44411e-18	34.4843
chr11	88831101	88831200	9.0752e-21	6.48767e-18	27.1626
chr8	46389301	46389400	1.07609e-20	7.65536e-18	27.2949
chr2	4935201	4935300	1.08466e-20	7.70886e-18	37.4286
chr11	57471601	57471700	1.16213e-20	8.22752e-18	38.8208
chr8	89273401	89273500	1.17322e-20	8.29806e-18	-25.2629
chr9	110317001	110317100	1.19095e-20	8.41534e-18	27.2692
chr8	42311801	42311900	1.22793e-20	8.65163e-18	28.7599
chr19	25099001	25099100	1.31431e-20	9.22471e-18	30.6855
chr4	108103901	108104000	1.87327e-20	1.30355e-17	25.9518
chr8	45349901	45350000	2.13181e-20	1.47506e-17	37.3573
chr13	69590501	69590600	2.32508e-20	1.60575e-17	28.1252
chr18	12671901	12672000	2.41311e-20	1.66498e-17	53.2287
chr4	118147701	118147800	2.58673e-20	1.77974e-17	27.2794
chr14	118673501	118673600	2.65792e-20	1.82701e-17	-33.2604
chr8	46517501	46517600	2.87685e-20	1.97195e-17	25.3552
chr9	46078201	46078300	2.88626e-20	1.97471e-17	28.8358
chr16	23031701	23031800	3.27245e-20	2.22852e-17	29.2239
chr9	73134401	73134500	3.5816e-20	2.42105e-17	-36.9611
chr10	108706701	108706800	3.76644e-20	2.54131e-17	30.8278
chr14	11865801	11865900	3.80142e-20	2.56019e-17	39.7178
chr15	86074501	86074600	3.89353e-20	2.61502e-17	-28.1819
chr1	58080601	58080700	4.19381e-20	2.80897e-17	27.7188
chr6	28605601	28605700	4.23569e-20	2.83443e-17	33.6634
chr5	51392901	51393000	4.58729e-20	3.06133e-17	45.7395
chr16	23718201	23718300	4.97533e-20	3.31124e-17	34.7467
chr8	56281701	56281800	5.11731e-20	3.39955e-17	32.9942
chr2	114774901	114775000	5.26995e-20	3.49779e-17	26.1734
chr12	30360901	30361000	6.02898e-20	3.99434e-17	29.3075
chr5	92364801	92364900	7.91913e-20	5.21361e-17	-29.5489
chr5	143695801	143695900	8.16473e-20	5.36566e-17	51.7177
chr14	37019401	37019500	8.57799e-20	5.61709e-17	33.5871
chr13	69603901	69604000	9.06525e-20	5.93086e-17	41.2955
chr8	106583701	106583800	1.03061e-19	6.7187e-17	42.3048
chr5	98997301	98997400	1.24398e-19	8.05945e-17	27.1645
chr10	127356701	127356800	1.25323e-19	8.11223e-17	30.5918
chr6	37782701	37782800	1.59321e-19	1.02406e-16	37.5097
chr1	56540001	56540100	2.05102e-19	1.308e-16	33.7035
chr2	64462101	64462200	2.61367e-19	1.65959e-16	48.2532
chr3	97638901	97639000	2.70027e-19	1.70866e-16	27.5573
chr16	64117101	64117200	2.76761e-19	1.74825e-16	39.0164
chr17	49282701	49282800	3.02975e-19	1.90726e-16	39.4486
chr8	33866701	33866800	3.15446e-19	1.9786e-16	25.6007
chr3	97655001	97655100	3.20023e-19	2.00425e-16	39.9213
chr16	24091501	24091600	3.34816e-19	2.09332e-16	25.1735
chr18	84079301	84079400	3.94332e-19	2.45286e-16	33.7364
chr11	16642801	16642900	4.28994e-19	2.66395e-16	31.3206
chr17	89450901	89451000	4.87323e-19	3.01084e-16	37.3984
chr5	110607801	110607900	5.0736e-19	3.132e-16	-34.4018
chr13	21027001	21027100	6.11379e-19	3.74259e-16	28.4858
chr4	152742001	152742100	8.12914e-19	4.91877e-16	45.4446
chr5	134454601	134454700	8.91543e-19	5.37678e-16	35.0649
chr19	29118401	29118500	1.00349e-18	6.03206e-16	49.6316
chr18	38534901	38535000	1.00921e-18	6.06148e-16	42.1643
chr3	149228001	149228100	1.01325e-18	6.08075e-16	31.6947
chr16	52238701	52238800	1.05017e-18	6.29713e-16	43.1016
chr3	122617101	122617200	1.10222e-18	6.59844e-16	27.975
chr16	56714401	56714500	1.24496e-18	7.42265e-16	39.7934
chr9	66550701	66550800	1.25035e-18	7.44872e-16	32.2199
chr13	95639501	95639600	1.3555e-18	8.04899e-16	37.7083
chr4	120076401	120076500	1.40841e-18	8.3564e-16	36.8797
chr17	24265301	24265400	1.44447e-18	8.55648e-16	-40.7184
chr5	147747701	147747800	1.49077e-18	8.81648e-16	37.2936
chr9	63392501	63392600	1.71854e-18	1.01226e-15	32.1531
chr19	29118601	29118700	1.7361e-18	1.02097e-15	34.2895
chr13	44921201	44921300	1.87254e-18	1.09944e-15	34.1101
chr7	63916901	63917000	2.20501e-18	1.29155e-15	34.4473
chr6	29269101	29269200	2.33361e-18	1.36469e-15	33.0306
chr10	121422101	121422200	2.41026e-18	1.40726e-15	30.4708
chr10	75503701	75503800	3.16418e-18	1.83575e-15	37.7466
chr4	80886601	80886700	3.50028e-18	2.01638e-15	29.2431
chr10	68729601	68729700	3.59936e-18	2.0702e-15	29.7222
chr8	76991001	76991100	3.63928e-18	2.09152e-15	26.3224
chr6	99978201	99978300	3.7465e-18	2.15145e-15	27.2208
chr5	9166401	9166500	4.0294e-18	2.30488e-15	34.2358
chr8	124459501	124459600	4.11793e-18	2.35368e-15	37.0578
chr10	121498301	121498400	4.2011e-18	2.39748e-15	27.8975
chr2	119434401	119434500	4.85846e-18	2.76616e-15	34.6355
chr11	8072201	8072300	6.65221e-18	3.73518e-15	25.4547
chr1	86878401	86878500	7.04531e-18	3.94381e-15	25.619
chr17	34823501	34823600	7.79633e-18	4.34761e-15	35.2159
chr4	53109701	53109800	1.21003e-17	6.69172e-15	40.1559
chr1	34377901	34378000	1.33223e-17	7.32877e-15	-26.8561
chr10	87548901	87549000	1.64615e-17	8.9949e-15	31.2102
chr4	118147801	118147900	1.6757e-17	9.13591e-15	30.537
chr11	50649801	50649900	1.69751e-17	9.24798e-15	-35.1338
chr8	47529001	47529100	1.70208e-17	9.26597e-15	32.817
chr14	51376501	51376600	1.85115e-17	1.00328e-14	33.0484
chr3	40892801	40892900	2.11239e-17	1.13897e-14	27.9594
chr2	134832401	134832500	2.1397e-17	1.15284e-14	39.2127
chr12	103948701	103948800	2.83796e-17	1.51237e-14	36.746
chr16	30758201	30758300	3.16282e-17	1.68305e-14	27.0572
chr11	16757201	16757300	3.2908e-17	1.74735e-14	37.1732
chr11	77551701	77551800	3.30857e-17	1.75551e-14	37.0507
chr10	77608701	77608800	3.45374e-17	1.83121e-14	39.0412
chr9	108379601	108379700	3.53129e-17	1.86827e-14	25.8883
chr17	29486701	29486800	4.34604e-17	2.27469e-14	32.7658
chr18	12671701	12671800	4.35743e-17	2.27902e-14	25.3615
chr5	54127501	54127600	4.70109e-17	2.45351e-14	36.1544
chr10	114799501	114799600	4.98204e-17	2.59644e-14	25.2502
chr2	155091201	155091300	5.39932e-17	2.80592e-14	47.0085
chr17	34887501	34887600	5.50743e-17	2.86008e-14	29.7572
chr11	101712401	101712500	6.7239e-17	3.47457e-14	33.7398
chr4	21882301	21882400	7.42117e-17	3.81337e-14	30.2425
chr11	3814001	3814100	7.84341e-17	4.01906e-14	-32.2884
chr6	149189901	149190000	8.68664e-17	4.43255e-14	32.324
chr15	62121401	62121500	1.01071e-16	5.1395e-14	31.3332
chr19	29118501	29118600	1.01269e-16	5.1424e-14	31.3856
chr7	99024001	99024100	1.02756e-16	5.20708e-14	29.8213
chr17	33590001	33590100	1.05164e-16	5.31809e-14	26.5647
chr2	126562901	126563000	1.15707e-16	5.82309e-14	33.6724
chr18	53384601	53384700	1.17455e-16	5.907e-14	31.7935
chr7	98144501	98144600	1.5018e-16	7.52182e-14	-33.7658
chr19	3798001	3798100	1.5707e-16	7.85617e-14	26.8111
chr11	74793201	74793300	1.58189e-16	7.90138e-14	32.5101
chr4	43415801	43415900	1.73587e-16	8.63514e-14	-25.5161
chr16	93364301	93364400	1.80137e-16	8.95493e-14	28.0739
chr5	147747801	147747900	2.02916e-16	1.00532e-13	35.3043
chr8	108709001	108709100	2.05826e-16	1.01836e-13	32.0754
chr13	113797301	113797400	2.53074e-16	1.23874e-13	31.1538
chr6	14738101	14738200	2.91138e-16	1.42032e-13	43.751
chr10	121498401	121498500	2.92872e-16	1.42783e-13	27.0236
chr8	48739901	48740000	3.36886e-16	1.63696e-13	36.1013
chr1	37019301	37019400	4.23314e-16	2.04472e-13	32.513
chr14	88255301	88255400	4.75076e-16	2.2827e-13	28.3794
chr16	45890501	45890600	5.03485e-16	2.41446e-13	41.8196
chr9	57214601	57214700	5.06767e-16	2.42861e-13	43.0052
chr1	58080401	58080500	5.10181e-16	2.44337e-13	35.3298
chr15	62047601	62047700	5.96976e-16	2.8368e-13	34.5098
chr6	51703801	51703900	5.9986e-16	2.84865e-13	-31.8433
chr16	11405701	11405800	7.0897e-16	3.35593e-13	39.9289
chr9	95603501	95603600	7.86012e-16	3.70386e-13	43.6452
chr2	165019001	165019100	8.22108e-16	3.86649e-13	32.5514
chr9	57324901	57325000	8.80759e-16	4.13438e-13	29.0131
chr8	114153101	114153200	9.85155e-16	4.60672e-13	26.8825
chr11	18119301	18119400	1.00726e-15	4.7041e-13	42.5356
chr19	11911201	11911300	1.0926e-15	5.08318e-13	25.4896
chr14	76811901	76812000	1.14728e-15	5.3308e-13	37.4635
chr10	20210101	20210200	1.1783e-15	5.46802e-13	34.7909
chr16	18407901	18408000	1.69929e-15	7.78711e-13	32.8412
chr8	45522901	45523000	1.72256e-15	7.88388e-13	30.6061
chr10	111598601	111598700	1.80166e-15	8.22021e-13	27.1119
chr7	49430401	49430500	1.88728e-15	8.59482e-13	32.944
chr15	99039201	99039300	1.90658e-15	8.67192e-13	28.5552
chr6	58675101	58675200	2.01246e-15	9.14217e-13	33.2216
chr16	24249101	24249200	2.02901e-15	9.21163e-13	28.8429
chr6	54080201	54080300	2.08737e-15	9.45899e-13	-25.9381
chr19	55458201	55458300	2.21001e-15	1.00024e-12	28.1168
chr10	16880401	16880500	2.42888e-15	1.09591e-12	34.6839
chr9	74702701	74702800	2.83795e-15	1.27343e-12	29.5983
chr4	63251501	63251600	2.91482e-15	1.30552e-12	38.1266
chr12	21168101	21168200	3.42219e-15	1.52253e-12	26.8308
chr13	103916501	103916600	3.58935e-15	1.59303e-12	25.6668
chr4	83328701	83328800	4.18897e-15	1.85243e-12	-28.3591
chr3	58499401	58499500	4.43777e-15	1.95654e-12	41.5952
chr10	99226501	99226600	4.45464e-15	1.9628e-12	32.8889
chr12	99303601	99303700	4.67177e-15	2.056e-12	34.2353
chr6	138075401	138075500	4.99324e-15	2.1909e-12	32.7391
chr19	46134301	46134400	5.18139e-15	2.27073e-12	34.7214
chr2	165921401	165921500	5.33046e-15	2.33467e-12	26.9743
chr10	24258501	24258600	5.44197e-15	2.38208e-12	31.5186
chr6	119407701	119407800	5.52268e-15	2.41597e-12	32.8919
chr6	143484801	143484900	6.19261e-15	2.68499e-12	27.0481
chr19	49205401	49205500	6.82891e-15	2.94693e-12	26.3485
chr9	96919901	96920000	6.86973e-15	2.96106e-12	29.0193
chr2	165921501	165921600	7.01135e-15	3.01855e-12	29.1347
chr18	25286501	25286600	7.1672e-15	3.07841e-12	31.8947
chr8	86645601	86645700	7.87992e-15	3.37267e-12	31.2524
chr1	133669601	133669700	8.2533e-15	3.5263e-12	37.3737
chr19	17463601	17463700	9.47077e-15	4.03472e-12	-29.4386
chr17	87315501	87315600	1.08875e-14	4.62484e-12	26.0588
chr8	48740901	48741000	1.53555e-14	6.47769e-12	35.4195
chr8	123746301	123746400	1.56302e-14	6.58221e-12	41.412
chr7	80657801	80657900	1.6371e-14	6.88624e-12	32.6315
chr17	10333301	10333400	1.65418e-14	6.9541e-12	-27.1665
chr2	7609901	7610000	1.71936e-14	7.21984e-12	29.5608
chr15	60893401	60893500	1.84274e-14	7.69823e-12	-29.1622
chr14	89668701	89668800	1.86318e-14	7.77475e-12	31.686
chr11	50674501	50674600	1.92949e-14	8.03315e-12	-31.519
chr13	112681301	112681400	1.98723e-14	8.2548e-12	25.4553
chr8	121930501	121930600	2.00339e-14	8.31721e-12	31.2067
chr9	70251801	70251900	2.78163e-14	1.13488e-11	29.9298
chr4	80902301	80902400	2.94603e-14	1.19995e-11	26.9869
chr4	108091401	108091500	3.08712e-14	1.25463e-11	32.4178
chr3	83860001	83860100	3.09163e-14	1.25576e-11	37.2756
chr15	81837801	81837900	3.13164e-14	1.27131e-11	32.3808
chr1	40219901	40220000	3.14224e-14	1.2749e-11	28.5398
chr5	74071301	74071400	3.15251e-14	1.27837e-11	25.2644
chr1	58087201	58087300	3.21918e-14	1.30468e-11	35.5039
chr4	45000601	45000700	3.4731e-14	1.40139e-11	26.2369
chr2	164349501	164349600	3.54312e-14	1.42885e-11	33.4463
chr6	59414501	59414600	3.55677e-14	1.43356e-11	30.0925
chr8	122716401	122716500	3.74758e-14	1.50386e-11	-27.4743
chr6	54767901	54768000	3.93319e-14	1.57317e-11	26.8773
chr19	49038401	49038500	4.16677e-14	1.66297e-11	33.9911
chr9	71746801	71746900	4.17597e-14	1.66573e-11	28.5425
chr11	53703901	53704000	4.42984e-14	1.76124e-11	28.4635
chr15	99985901	99986000	4.81409e-14	1.90368e-11	25.1055
chr18	11849001	11849100	4.87505e-14	1.92675e-11	-34.1507
chr10	121515701	121515800	4.94479e-14	1.95326e-11	31.3617
chr11	19940001	19940100	5.30349e-14	2.08484e-11	26.0603
chr10	75160901	75161000	5.59403e-14	2.19199e-11	26.1239
chr1	23705401	23705500	5.88915e-14	2.30148e-11	35.8013
chr11	86596501	86596600	6.60059e-14	2.56311e-11	29.7472
chr15	62255201	62255300	6.98431e-14	2.70209e-11	26.0819
chr17	46123901	46124000	7.57376e-14	2.91628e-11	33.1928
chr14	51062301	51062400	7.99227e-14	3.06936e-11	36.597
chr10	94160601	94160700	8.13101e-14	3.121e-11	27.8466
chr12	105834701	105834800	1.11876e-13	4.23873e-11	25.2146
chr13	8862401	8862500	1.18499e-13	4.47348e-11	27.4291
chr9	32871001	32871100	1.21841e-13	4.59491e-11	36.5678
chr15	99038901	99039000	1.26636e-13	4.76649e-11	25.7042
chr2	155185701	155185800	1.31697e-13	4.94369e-11	36.5714
chr6	134173801	134173900	1.58706e-13	5.90314e-11	29.0382
chr13	17459701	17459800	1.59514e-13	5.92904e-11	36.3694
chr4	53109901	53110000	1.65659e-13	6.15241e-11	28.9118
chr2	165920401	165920500	1.77754e-13	6.57825e-11	25.2972
chr2	131447701	131447800	1.86469e-13	6.89728e-11	-26.3464
chr13	24360401	24360500	2.08226e-13	7.65566e-11	39.8104
chr14	25185701	25185800	2.24142e-13	8.2161e-11	-26.7543
chr17	73996901	73997000	2.35051e-13	8.58594e-11	30.1866
chr3	5409601	5409700	2.42694e-13	8.8607e-11	25.5306
chr14	11819301	11819400	2.87089e-13	1.04038e-10	26.3314
chr6	136524501	136524600	2.88307e-13	1.04428e-10	32.6068
chr5	121910101	121910200	3.00379e-13	1.08532e-10	-30.3866
chr9	9628201	9628300	3.03753e-13	1.09697e-10	26.5924
chr10	95257801	95257900	3.22089e-13	1.15919e-10	33.2046
chr11	94208601	94208700	3.29457e-13	1.18396e-10	25.7244
chr18	64609301	64609400	3.38007e-13	1.2129e-10	35.0168
chr14	20984101	20984200	3.57337e-13	1.27913e-10	29.844
chr6	50022301	50022400	3.61193e-13	1.29105e-10	29.3299
chr13	20650201	20650300	3.72397e-13	1.3285e-10	28.6807
chr11	23689701	23689800	3.75194e-13	1.33745e-10	25.3823
chr2	68546501	68546600	3.81123e-13	1.35699e-10	27.86
chr10	87453501	87453600	3.88226e-13	1.38161e-10	-30.0464
chr2	4938401	4938500	4.1634e-13	1.47521e-10	41.6173
chr14	55157801	55157900	4.1689e-13	1.47645e-10	29.8507
chr1	78102701	78102800	4.69824e-13	1.65353e-10	26.6946
chr9	9670501	9670600	4.73897e-13	1.66706e-10	30.1222
chr15	4727301	4727400	5.08346e-13	1.7814e-10	25.6214
chr19	36451201	36451300	5.45426e-13	1.90315e-10	27.6965
chr4	141574601	141574700	5.53089e-13	1.92805e-10	25.4957
chr3	85274201	85274300	5.63164e-13	1.96131e-10	26.5296
chr5	146047801	146047900	5.84632e-13	2.03414e-10	27.8891
chr15	95744301	95744400	6.56035e-13	2.27071e-10	27.8265
chr14	47215301	47215400	6.67291e-13	2.30749e-10	30.9683
chr6	37894301	37894400	7.18045e-13	2.46786e-10	31.4312
chr19	54666201	54666300	7.96934e-13	2.72493e-10	-29.4974
chr19	40468301	40468400	8.98832e-13	3.05908e-10	26.3665
chr13	64178601	64178700	9.18886e-13	3.12296e-10	26.0613
chr9	95605501	95605600	9.34536e-13	3.16882e-10	34.5482
chr18	58589501	58589600	9.58191e-13	3.24302e-10	27.2163
chr11	23447001	23447100	1.11946e-12	3.76277e-10	39.936
chr3	110186201	110186300	1.18809e-12	3.97885e-10	31.2856
chr13	93621601	93621700	1.1989e-12	4.01321e-10	33.2923
chr15	85991001	85991100	1.28352e-12	4.2789e-10	-28.2839
chr14	103245301	103245400	1.33258e-12	4.43438e-10	39.1557
chr12	101099601	101099700	1.49554e-12	4.95414e-10	-25.2752
chr1	160670901	160671000	1.52019e-12	5.03353e-10	26.8996
chr8	26593901	26594000	1.52706e-12	5.05156e-10	48.6176
chr10	63209001	63209100	1.57438e-12	5.19888e-10	25.2309
chr11	107365001	107365100	1.59249e-12	5.25156e-10	25.9703
chr4	152780701	152780800	1.66535e-12	5.48444e-10	26.914
chr15	10237101	10237200	1.83983e-12	6.03192e-10	-36.1562
chr17	16947201	16947300	1.90162e-12	6.22617e-10	27.3677
chr9	99690001	99690100	1.97649e-12	6.44824e-10	25.5971
chr9	59553701	59553800	2.03213e-12	6.62275e-10	-30.2916
chr5	121991901	121992000	2.20963e-12	7.17372e-10	27.24
chr3	22007801	22007900	2.22048e-12	7.20575e-10	30.8047
chr4	129835501	129835600	2.80094e-12	8.98202e-10	25.219
chr3	78637301	78637400	2.80883e-12	8.99944e-10	33.2152
chr18	60626801	60626900	3.14647e-12	1.00243e-09	30.4364
chr9	94264501	94264600	3.18152e-12	1.01227e-09	29.8891
chr4	101448501	101448600	3.18676e-12	1.0135e-09	30.766
chr12	21199201	21199300	3.31262e-12	1.05033e-09	30.0216
chr3	108598601	108598700	3.58707e-12	1.1305e-09	25.1795
chr19	36443501	36443600	3.72877e-12	1.17466e-09	25.3586
chr7	141344601	141344700	3.96231e-12	1.24395e-09	27.5616
chr14	65977001	65977100	4.6996e-12	1.46164e-09	27.7178
chr12	104120401	104120500	4.78697e-12	1.4847e-09	34.891
chr11	74697101	74697200	4.92691e-12	1.52586e-09	31.2731
chr6	128498901	128499000	4.96762e-12	1.53717e-09	26.1394
chr15	53548101	53548200	5.02902e-12	1.5542e-09	30.4295
chr4	118337901	118338000	5.106e-12	1.57733e-09	27.5946
chr4	117344001	117344100	5.1684e-12	1.59593e-09	-27.4061
chr14	68024501	68024600	5.7938e-12	1.77855e-09	34.6617
chr7	51979101	51979200	6.34367e-12	1.93761e-09	27.0226
chr11	22501101	22501200	6.69697e-12	2.03788e-09	27.0704
chr3	66585401	66585500	6.74157e-12	2.04975e-09	27.0393
chr2	119571801	119571900	7.57134e-12	2.29252e-09	31.8499
chr2	131869101	131869200	7.69413e-12	2.32778e-09	26.2945
chr10	53994301	53994400	7.82801e-12	2.36438e-09	28.1965
chr8	35299201	35299300	7.84175e-12	2.36755e-09	26.2503
chr1	184818801	184818900	7.85614e-12	2.37092e-09	27.8788
chr11	113742301	113742400	7.95457e-12	2.39964e-09	27.405
chr16	32379601	32379700	8.31997e-12	2.50265e-09	26.4838
chr8	114153301	114153400	9.26007e-12	2.76726e-09	27.2552
chr1	176668501	176668600	9.88453e-12	2.94239e-09	35.4167
chr11	22476801	22476900	1.01052e-11	3.00511e-09	34.3035
chr12	86919301	86919400	1.18614e-11	3.5018e-09	35.1691
chr3	83901101	83901200	1.21375e-11	3.57466e-09	27.0062
chr5	134811601	134811700	1.25841e-11	3.69875e-09	26.2885
chr13	20650301	20650400	1.28574e-11	3.77605e-09	27.1764
chr11	106409901	106410000	1.31777e-11	3.86395e-09	30.0381
chr3	18425901	18426000	1.35872e-11	3.97765e-09	26.0368
chr8	44955201	44955300	1.40534e-11	4.09775e-09	29.3878
chr1	105944601	105944700	1.43381e-11	4.17909e-09	-30.3379
chr19	41083601	41083700	1.47176e-11	4.28801e-09	-30.9165
chr16	4040901	4041000	1.47911e-11	4.3077e-09	32.4858
chr4	137902101	137902200	1.58775e-11	4.59926e-09	29.6358
chr4	104868501	104868600	1.67663e-11	4.83682e-09	26.067
chr7	123417101	123417200	1.77175e-11	5.09317e-09	-26.0839
chr14	100345101	100345200	1.77142e-11	5.09317e-09	33.632
chr10	63208901	63209000	2.05163e-11	5.85411e-09	34.6657
chr19	44865601	44865700	2.32359e-11	6.5916e-09	31.6383
chr4	106747901	106748000	2.8136e-11	7.90213e-09	-32.5015
chr11	70049501	70049600	2.84238e-11	7.97684e-09	-26.755
chr5	103785801	103785900	2.84853e-11	7.99105e-09	33.188
chr1	34254001	34254100	2.98638e-11	8.35857e-09	30.0801
chr8	26244601	26244700	3.08959e-11	8.61454e-09	32.5847
chr10	24258101	24258200	3.50491e-11	9.67316e-09	36.9048
chr9	106232701	106232800	3.94913e-11	1.0842e-08	29.1925
chr1	184869601	184869700	4.21517e-11	1.15378e-08	26.7262
chr3	18251501	18251600	4.3569e-11	1.19035e-08	27.6244
chr9	65310001	65310100	4.46244e-11	1.21737e-08	28.6767
chr11	97371601	97371700	4.54305e-11	1.23752e-08	36.896
chr6	149144801	149144900	4.59659e-11	1.25071e-08	28.8136
chr19	39232401	39232500	4.64127e-11	1.26193e-08	32.4935
chr2	30991601	30991700	4.66566e-11	1.26809e-08	32.6836
chr11	28684101	28684200	5.16781e-11	1.39628e-08	29.7942
chr5	73538801	73538900	5.24841e-11	1.41649e-08	27.469
chr9	46197401	46197500	5.45318e-11	1.46689e-08	25.1678
chr13	91745101	91745200	6.36175e-11	1.69204e-08	27.7425
chr5	95313701	95313800	6.7101e-11	1.77824e-08	28.284
chr3	129468501	129468600	7.50518e-11	1.97466e-08	29.5709
chr1	107849501	107849600	7.6994e-11	2.0214e-08	26.697
chr2	84794001	84794100	7.8259e-11	2.05021e-08	34.9764
chr8	22627601	22627700	7.93775e-11	2.07803e-08	36.9437
chr19	21396401	21396500	7.95936e-11	2.08294e-08	28.7893
chr6	43508901	43509000	7.99596e-11	2.09177e-08	29.0316
chr5	120584801	120584900	9.88885e-11	2.55143e-08	28.0098
chr9	64002801	64002900	1.01874e-10	2.62106e-08	-25.3228
chr10	107321801	107321900	1.04601e-10	2.68842e-08	27.5775
chr8	111776501	111776600	1.12408e-10	2.87796e-08	32.1171
chr10	68245001	68245100	1.48044e-10	3.73809e-08	26.1415
chr13	97403201	97403300	1.57572e-10	3.96637e-08	29.7369
chr16	92430901	92431000	1.63918e-10	4.11656e-08	25.5187
chr5	117097401	117097500	1.79725e-10	4.49927e-08	38.2633
chr1	133377801	133377900	1.80487e-10	4.51525e-08	26.9298
chr4	8823501	8823600	1.87585e-10	4.68323e-08	26.5557
chr11	52353101	52353200	2.00579e-10	4.97207e-08	37.3912
chr4	117850501	117850600	2.00791e-10	4.97565e-08	-27.7938
chr7	126783501	126783600	2.03477e-10	5.03761e-08	27.695
chr17	45829701	45829800	2.51828e-10	6.15707e-08	25.9838
chr2	51513201	51513300	2.54903e-10	6.23015e-08	28.9303
chr15	81373401	81373500	2.60768e-10	6.36078e-08	26.9967
chr9	76716501	76716600	2.67097e-10	6.50216e-08	25.8601
chr16	25911501	25911600	2.67089e-10	6.50216e-08	27.3626
chr15	100681001	100681100	2.68501e-10	6.53419e-08	26.6608
chr11	86540301	86540400	2.69001e-10	6.54418e-08	30.1544
chr6	36258801	36258900	2.69272e-10	6.5486e-08	29.804
chr9	118519001	118519100	2.77383e-10	6.72576e-08	26.6705
chr1	107849601	107849700	2.92025e-10	7.05047e-08	27.4518
chr9	120032601	120032700	3.24257e-10	7.77486e-08	26.242
chr18	60767601	60767700	3.46699e-10	8.27234e-08	25.1392
chr9	74704301	74704400	3.54139e-10	8.43614e-08	28.0763
chr18	43578501	43578600	3.84649e-10	9.11846e-08	29.3446
chr8	34962801	34962900	4.44839e-10	1.04506e-07	32.8475
chr15	35869401	35869500	4.471e-10	1.04937e-07	29.43
chr2	110296601	110296700	4.78571e-10	1.12036e-07	28.2258
chr10	59192701	59192800	4.85474e-10	1.13471e-07	32.7778
chr12	111937501	111937600	5.17781e-10	1.20676e-07	35.1613
chr5	122015901	122016000	5.54364e-10	1.2867e-07	-27.8865
chr5	52430301	52430400	5.6471e-10	1.30988e-07	-32.8457
chr4	138199401	138199500	5.84159e-10	1.35285e-07	28.4371
chr9	46200801	46200900	5.85919e-10	1.35607e-07	41.0019
chr16	45729101	45729200	5.9214e-10	1.36831e-07	30.9488
chr2	103458001	103458100	6.05607e-10	1.39766e-07	26.9054
chr4	100397501	100397600	6.379e-10	1.46803e-07	26.8584
chr5	117097201	117097300	6.41646e-10	1.47526e-07	25.1837
chr15	64136601	64136700	7.10479e-10	1.62283e-07	26.6824
chr4	128977901	128978000	7.27448e-10	1.65797e-07	28.5736
chr9	43950701	43950800	7.7446e-10	1.75584e-07	29.6455
chr17	86803701	86803800	7.93033e-10	1.79517e-07	27.0295
chr15	97169301	97169400	7.96214e-10	1.80125e-07	26.8826
chr16	76078201	76078300	8.20533e-10	1.84942e-07	30.7022
chr7	98398101	98398200	8.45702e-10	1.90088e-07	35.5572
chr17	73997101	73997200	8.50807e-10	1.91119e-07	25.2753
chr8	105094201	105094300	9.15393e-10	2.04561e-07	33.5398
chr4	155040701	155040800	9.6319e-10	2.14132e-07	-29.0868
chr7	80657701	80657800	9.88541e-10	2.19501e-07	35.0372
chr7	99131301	99131400	1.08955e-09	2.39966e-07	26.9518
chr5	18344001	18344100	1.37942e-09	2.99045e-07	25.8786
chr11	11845201	11845300	1.41036e-09	3.0485e-07	-28.1288
chr5	99240001	99240100	1.43418e-09	3.09478e-07	-26.9352
chr8	109572701	109572800	1.44161e-09	3.10889e-07	25.0117
chr4	38944801	38944900	1.50086e-09	3.22698e-07	33.535
chr12	108235601	108235700	1.54357e-09	3.31105e-07	26.7062
chr3	18426001	18426100	1.60495e-09	3.43465e-07	27.9171
chr13	97047901	97048000	1.94761e-09	4.10444e-07	31.4807
chr8	76991101	76991200	1.95325e-09	4.11395e-07	28.6921
chr4	35530101	35530200	2.07553e-09	4.35025e-07	28.6096
chr7	98345201	98345300	2.14191e-09	4.48041e-07	-26.5271
chr8	35215901	35216000	2.16329e-09	4.52369e-07	28.332
chr11	107127001	107127100	2.39281e-09	4.94697e-07	33.0363
chr9	92229001	92229100	2.42776e-09	5.00829e-07	25.9072
chr11	11921801	11921900	2.83797e-09	5.77646e-07	26.1403
chr10	76569701	76569800	2.87479e-09	5.84491e-07	25.3312
chr14	73212001	73212100	2.99736e-09	6.06885e-07	32.0734
chr15	100680801	100680900	3.03364e-09	6.13384e-07	26.7804
chr16	24091401	24091500	3.34137e-09	6.72265e-07	25.2358
chr13	52803501	52803600	3.43458e-09	6.89504e-07	27.9536
chr8	10597601	10597700	3.61508e-09	7.23362e-07	28.4215
chr6	143244701	143244800	3.62858e-09	7.25667e-07	31.432
chr2	35855701	35855800	3.67679e-09	7.34706e-07	27.1062
chr6	144129701	144129800	3.86007e-09	7.67562e-07	28.0362
chr12	116316601	116316700	3.98343e-09	7.90591e-07	29.5192
chr6	85569001	85569100	4.01874e-09	7.96736e-07	28.4038
chr12	100512901	100513000	4.1998e-09	8.29936e-07	26.0515
chr7	72102801	72102900	4.24856e-09	8.38781e-07	27.3541
chr10	84914201	84914300	4.99225e-09	9.74967e-07	28.2214
chr8	95106701	95106800	5.02499e-09	9.80055e-07	26.7287
chr3	9003501	9003600	5.6595e-09	1.09535e-06	31.2914
chr7	68916101	68916200	5.85139e-09	1.1301e-06	30.7174
chr1	92666601	92666700	6.10244e-09	1.17456e-06	30.3222
chr1	182966701	182966800	6.28092e-09	1.20607e-06	27.806
chr6	149113201	149113300	6.4397e-09	1.23429e-06	28.7309
chr6	4926901	4927000	6.81581e-09	1.30127e-06	26.9158
chr19	36637801	36637900	7.41204e-09	1.40631e-06	29.7295
chr6	60312701	60312800	7.53089e-09	1.42664e-06	-26.9886
chr4	65947001	65947100	8.36222e-09	1.57113e-06	31.9247
chr5	91737001	91737100	8.74397e-09	1.6374e-06	26.1062
chr2	69459501	69459600	9.4432e-09	1.75711e-06	29.1715
chr8	105780701	105780800	1.0744e-08	1.98055e-06	25.1626
chr15	27965801	27965900	1.09748e-08	2.01751e-06	25.7755
chr12	86835101	86835200	1.18427e-08	2.16511e-06	27.2411
chr9	101023001	101023100	1.21063e-08	2.20834e-06	25.0286
chr9	21731401	21731500	1.21643e-08	2.21671e-06	28.4447
chr7	134755001	134755100	1.25254e-08	2.27629e-06	25.6046
chr12	112735001	112735100	1.27233e-08	2.30768e-06	-26.115
chr3	86018901	86019000	1.36237e-08	2.45398e-06	28.5275
chr1	41462801	41462900	1.40337e-08	2.52224e-06	26.3562
chr3	52922501	52922600	1.44474e-08	2.59231e-06	37.0296
chr8	71421601	71421700	1.53725e-08	2.74535e-06	28.5024
chr18	76075601	76075700	2.15392e-08	3.72764e-06	26.3277
chr6	145818201	145818300	2.23521e-08	3.85376e-06	32.0123
chr16	14164401	14164500	2.27768e-08	3.9196e-06	30.9758
chr7	115529201	115529300	2.36057e-08	4.04894e-06	25.7587
chr14	62248901	62249000	2.36602e-08	4.05639e-06	29.8456
chr4	105229701	105229800	2.94325e-08	4.96927e-06	28.1739
chr18	60595401	60595500	2.96613e-08	5.00331e-06	-26.8296
chr19	55649601	55649700	3.30291e-08	5.51803e-06	-27.8658
chr6	124905701	124905800	3.33153e-08	5.56078e-06	26.8965
chr9	78502801	78502900	3.35625e-08	5.60076e-06	27.3431
chr1	172132701	172132800	3.37432e-08	5.62835e-06	33.2688
chr1	119257001	119257100	3.54362e-08	5.89029e-06	-27.4194
chr17	46242501	46242600	3.54504e-08	5.89032e-06	32.5615
chr12	73744401	73744500	3.63193e-08	6.01695e-06	-25.4518
chr16	70317301	70317400	3.91698e-08	6.44222e-06	27.0718
chr1	21325701	21325800	4.17715e-08	6.82606e-06	25.9672
chr6	134518601	134518700	4.44458e-08	7.22763e-06	26.0082
chr15	41937401	41937500	5.74286e-08	9.12025e-06	-28.5156
chr17	29443901	29444000	5.84011e-08	9.25464e-06	26.1376
chr18	12709201	12709300	5.9962e-08	9.47674e-06	29.806
chr3	21965101	21965200	6.82264e-08	1.06391e-05	31.9292
chr10	43248201	43248300	7.13055e-08	1.10674e-05	26.5822
chr7	30657801	30657900	8.75272e-08	1.33172e-05	-25.3793
chr15	10257301	10257400	8.8509e-08	1.34526e-05	-32.7408
chr1	184812501	184812600	9.44857e-08	1.42428e-05	25.0875
chr5	121940701	121940800	9.91389e-08	1.48587e-05	-30.4828
chr5	123643801	123643900	1.07035e-07	1.59086e-05	25.2159
chr14	27329401	27329500	1.17648e-07	1.73455e-05	25.2064
chr6	149333401	149333500	1.46375e-07	2.11426e-05	25.0259
chr10	94045501	94045600	1.8969e-07	2.67043e-05	26.8357
chr15	100466901	100467000	2.24993e-07	3.11313e-05	26.1821
chr13	26574701	26574800	2.34348e-07	3.22961e-05	26.8967
chr15	33119201	33119300	2.52959e-07	3.45363e-05	27.1195
chr7	124269001	124269100	2.72186e-07	3.69136e-05	26.0341
chr10	43252401	43252500	2.75559e-07	3.73159e-05	25.3395
chr7	97621901	97622000	2.8525e-07	3.84364e-05	27.006
chr4	124431101	124431200	2.93919e-07	3.94956e-05	26.9385
chr19	44402401	44402500	3.62067e-07	4.76481e-05	25.0045
chr2	147560701	147560800	4.05527e-07	5.26675e-05	25.4147
chr10	80238301	80238400	4.13709e-07	5.35876e-05	-28.5421
chr5	122004701	122004800	4.57887e-07	5.87728e-05	-25.1127
chr7	70822501	70822600	4.83148e-07	6.17094e-05	26.3821
chr10	121748101	121748200	5.1001e-07	6.47678e-05	-27.728
chr12	83760601	83760700	5.35338e-07	6.75627e-05	25.0604
chr1	5275201	5275300	5.9058e-07	7.36341e-05	25.4709
chr10	75057301	75057400	5.91332e-07	7.37153e-05	-25.6771
chr1	184500101	184500200	6.05338e-07	7.52565e-05	25.821
chr9	102977901	102978000	6.07185e-07	7.54131e-05	30.6001
chr14	101545801	101545900	6.09975e-07	7.57182e-05	26.4677
chr14	27466801	27466900	6.26603e-07	7.75056e-05	27.795
chr13	114809801	114809900	6.37443e-07	7.85945e-05	32.0977
chr15	18203501	18203600	6.55615e-07	8.0429e-05	-32.0417
chr6	121135101	121135200	6.72958e-07	8.2336e-05	26.4617
chr14	53693901	53694000	6.89727e-07	8.41396e-05	26.9213
chr1	167237601	167237700	8.26245e-07	9.84601e-05	27.7954
chr9	58099101	58099200	8.41219e-07	9.99357e-05	29.1045
chr3	116935001	116935100	1.19106e-06	0.000136218	28.0057
chr12	24944301	24944400	1.36611e-06	0.000153648	-26.6114
chr18	65218301	65218400	1.39758e-06	0.00015673	26.4069
chr11	78117101	78117200	1.53729e-06	0.000169965	26.25
chr15	35869501	35869600	1.56571e-06	0.000172627	26.7244
chr14	19745001	19745100	1.67794e-06	0.000183674	30.3363
chr16	58892301	58892400	1.68275e-06	0.000184145	25.9748
chr3	77871801	77871900	1.68358e-06	0.000184209	27.0885
chr18	54988301	54988400	1.9421e-06	0.0002086	25.3264
chr8	46931801	46931900	2.14239e-06	0.000226954	26.9197
chr16	24225901	24226000	2.29304e-06	0.000240962	28.0973
chr11	50640401	50640500	3.1346e-06	0.000316899	-25.1659
chr8	86664301	86664400	3.32542e-06	0.000333658	26.3918
chr7	100500801	100500900	3.54382e-06	0.000352482	-26.1986
chr8	107705001	107705100	3.70604e-06	0.000366033	25.2045
chr12	69871101	69871200	4.31911e-06	0.000420017	27.8325
chr5	111465501	111465600	4.80646e-06	0.000460203	26.8307
chr11	120425801	120425900	5.12045e-06	0.00048568	25.2814
chr18	54988401	54988500	5.37607e-06	0.000506339	28.9386
chr2	24040401	24040500	5.41031e-06	0.000508989	25.1124
chr9	50595801	50595900	5.69006e-06	0.000531336	25.1184
chr4	111048001	111048100	6.91864e-06	0.000628597	-25.9531
chr5	107872001	107872100	1.04909e-05	0.000892821	25.6095
chr18	61839301	61839400	1.19144e-05	0.000991592	25.0436
chr6	31159201	31159300	1.33542e-05	0.00108829	25.3156
chr17	26373601	26373700	1.55294e-05	0.00123271	26.3071
chr7	118574401	118574500	1.55522e-05	0.00123402	25.1651
chr6	10513401	10513500	2.41448e-05	0.00177329	28.0003
chr10	20208601	20208700	2.60772e-05	0.00188807	25.0503
chr4	59567501	59567600	3.17419e-05	0.00222552	25.4688
chr13	94576001	94576100	3.6264e-05	0.00248248	25.1748
chr18	75449701	75449800	3.67605e-05	0.00250967	25.7218
chr16	32287001	32287100	4.8012e-05	0.00311776	26.8321
chr9	119715601	119715700	8.16779e-05	0.00477269	26.0277
chr10	37019101	37019200	0.000100137	0.00560332	25.7533
chr12	118520201	118520300	0.00015651	0.00791241	26.0057
chr5	125297501	125297600	0.000186116	0.00903053	25.5229

## Sheet: Table S2
Table S2: DMTs between females and males in mouse liver using data from Reizel et al. P-values and q-values were calculated using MethylKit
chr	start	end	pvalue	qvalue	meth.diff
chr6	149189701	149189800	6.90842e-163	9.47401e-158	56.0128
chr18	12714001	12714100	6.26e-151	4.29239e-146	50.1384
chr14	65759601	65759700	7.38823e-136	3.37733e-131	36.2956
chr9	31963301	31963400	1.92628e-132	5.28329e-128	48.654
chr17	26634101	26634200	1.20093e-115	2.74488e-111	25.8471
chr3	138251201	138251300	9.61728e-110	1.88412e-105	40.0022
chr13	47228901	47229000	2.44047e-84	3.71866e-80	40.1301
chr8	13491801	13491900	1.14587e-72	1.42855e-68	-25.6172
chr1	42741701	42741800	3.37439e-67	3.30538e-63	38.95
chr14	17884901	17885000	6.82136e-66	6.23641e-62	32.5054
chr14	47520901	47521000	1.02508e-60	7.80977e-57	46.2202
chr14	65718101	65718200	1.17588e-60	8.48718e-57	53.6409
chr9	31963201	31963300	2.32981e-58	1.59751e-54	54.731
chr13	59771801	59771900	1.48137e-57	8.83265e-54	33.2496
chr2	165896301	165896400	3.4497e-54	1.81955e-50	33.1907
chr6	149189801	149189900	1.04794e-51	4.7904e-48	41.1274
chr18	12713901	12714000	5.29715e-47	2.13657e-43	53.0462
chr14	47521001	47521100	7.11655e-47	2.78841e-43	38.2418
chr17	86254301	86254400	3.41195e-45	1.29974e-41	-28.663
chr9	22226901	22227000	2.51839e-44	8.85551e-41	26.9377
chr18	12686101	12686200	1.17701e-39	3.66844e-36	39.5524
chr17	28032101	28032200	9.86749e-39	2.94174e-35	30.4494
chr10	121498401	121498500	2.828e-38	8.07965e-35	30.8825
chr9	122861801	122861900	3.76948e-37	1.03387e-33	33.502
chr6	50446201	50446300	5.27882e-32	1.16762e-28	34.9044
chr16	10331201	10331300	5.48853e-32	1.19473e-28	-40.2767
chr14	65718201	65718300	1.1596e-31	2.48475e-28	52.3164
chr17	78407001	78407100	1.64039e-31	3.4609e-28	27.927
chr18	12714101	12714200	3.05348e-31	6.34464e-28	48.7402
chr1	58080501	58080600	6.98202e-28	1.27666e-24	40.4542
chr10	121498301	121498400	1.53255e-26	2.53216e-23	33.9619
chr11	59443801	59443900	1.577e-26	2.57459e-23	33.0287
chr14	65718001	65718100	1.43577e-24	2.14019e-21	51.1052
chr6	149189601	149189700	1.94408e-24	2.86672e-21	62.0563
chr13	54661601	54661700	7.32953e-24	1.04703e-20	31.1064
chr1	155439401	155439500	1.42037e-23	1.98761e-20	39.7661
chr3	101572401	101572500	1.00297e-22	1.27356e-19	41.4348
chr1	191924501	191924600	3.5246e-22	4.23994e-19	40.7993
chr4	140856201	140856300	3.88855e-21	4.33548e-18	25.6345
chr19	33286401	33286500	1.21324e-20	1.32048e-17	-39.7207
chr13	59771701	59771800	3.33958e-20	3.49603e-17	35.9704
chr9	54498501	54498600	7.97354e-19	7.54116e-16	36.2395
chr13	51229001	51229100	8.79772e-19	8.26366e-16	27.7727
chr10	127867901	127868000	9.33462e-19	8.69359e-16	-26.5532
chr8	84722101	84722200	1.19709e-18	1.09444e-15	34.2648
chr7	137031501	137031600	2.77355e-18	2.45391e-15	35.8152
chr13	14036301	14036400	3.92373e-18	3.44928e-15	26.7295
chr4	69429401	69429500	3.82367e-17	3.01361e-14	-34.4481
chr3	138251101	138251200	2.93749e-15	1.92746e-12	39.0694
chr4	108076301	108076400	3.35815e-15	2.19299e-12	25.5888
chr1	71838301	71838400	1.68794e-14	1.01082e-11	27.8625
chr6	85569001	85569100	6.09563e-14	3.39812e-11	28.844
chr17	86254401	86254500	8.03786e-14	4.46271e-11	-32.2404
chr1	58080401	58080500	9.18543e-14	5.01858e-11	30.9048
chr16	19602501	19602600	1.53234e-13	8.17666e-11	27.3573
chr16	35457101	35457200	5.83205e-13	2.95125e-10	29.3219
chr1	155439501	155439600	1.355e-12	6.4023e-10	25.0927
chr5	96311001	96311100	3.3504e-12	1.49663e-09	-36.4861
chr13	52711701	52711800	4.05669e-12	1.8004e-09	26.0982
chr1	176668301	176668400	4.22682e-12	1.86985e-09	28.4856
chr8	46358101	46358200	4.68489e-12	2.06583e-09	36.1692
chr18	12686001	12686100	1.74227e-11	6.98627e-09	29.1375
chr7	26098801	26098900	6.89099e-11	2.51332e-08	-40.8307
chr11	68600901	68601000	7.34462e-11	2.6646e-08	-28.0634
chr16	92430901	92431000	1.63409e-10	5.46821e-08	25.319
chr9	74702701	74702800	2.53095e-10	8.14759e-08	30.8882
chr16	34372501	34372600	1.14351e-09	3.24676e-07	26.3673
chr9	77867901	77868000	1.22062e-09	3.43018e-07	-28.6169
chr9	108394601	108394700	3.56301e-09	8.96552e-07	36.4732
chr10	8881401	8881500	4.146e-09	1.02816e-06	-26.222
chr17	89450901	89451000	9.37293e-09	2.08665e-06	29.492
chr5	32202001	32202100	1.08656e-08	2.39948e-06	26.8466
chr8	120319401	120319500	1.88432e-08	3.93318e-06	-27.0709
chr7	100288901	100289000	7.29316e-08	1.29053e-05	-25.867
chr16	32379601	32379700	1.16179e-07	1.96454e-05	26.6047
chr7	128790701	128790800	4.16927e-07	5.96207e-05	-25.9096
chr3	142740001	142740100	7.52082e-07	9.81336e-05	30.3616
chr4	128977701	128977800	1.34068e-06	0.000159045	27.3358
chr17	89450701	89450800	2.26932e-06	0.000244661	27.0361
chr4	128977601	128977700	2.55915e-06	0.000269137	27.4518
chr9	21647301	21647400	8.22823e-06	0.000688046	-25.3296
chr6	98644001	98644100	0.000111335	0.00521096	26.986
chr6	149138901	149139000	0.000191665	0.00776036	25.1951

## Sheet: Table S3
Table S3: DMTs between females and castrated males in mouse liver using data from Reizel et al. P-values and q-values were calculated using MethylKit
chr	start	end	pvalue	qvalue	meth.diff
chr12	20232901	20233000	7.11e-121	3.07e-116	49.9894
chr8	43792001	43792100	1.06e-112	3.45e-108	32.8158
chr12	20232801	20232900	1.05e-108	2.71e-104	53.3525
chr2	14727001	14727100	7.26e-99	1.34e-94	48.1325
chr12	56584401	56584500	7.12e-87	9.23e-83	43.358
chr3	26944601	26944700	2.58e-81	3.05e-77	50.1995
chr11	82011201	82011300	2.07e-67	1.49e-63	28.0318
chr11	120280501	120280600	9.19e-59	5.18e-55	34.8371
chr2	140540301	140540400	2.18e-50	8.57e-47	57.7171
chr12	103782601	103782700	3.87e-50	1.48e-46	34.8783
chr1	103419501	103419600	1.52e-49	5.63e-46	37.1865
chr3	144654701	144654800	4.43e-47	1.55e-43	35.5778
chr3	68754401	68754500	7.03e-44	2.17e-40	26.2206
chr5	118435501	118435600	4.33e-37	8.9e-34	35.3196
chr7	60163501	60163600	8.08e-37	1.54e-33	48.7258
chr14	17884901	17885000	7.04e-36	1.25e-32	28.6234
chr2	140540201	140540300	2.67e-35	4.49e-32	30.8043
chr9	23981801	23981900	4.77e-35	7.73e-32	29.9696
chr5	109526301	109526400	2.88e-29	2.89e-26	34.3423
chr18	64049001	64049100	7.89e-29	7.52e-26	45.5062
chr18	87105101	87105200	3.64e-28	3.28e-25	27.8915
chr8	88627201	88627300	4.34e-28	3.86e-25	26.6515
chr15	101930401	101930500	5e-27	3.86e-24	50
chr13	110309801	110309900	7.15e-27	5.33e-24	29.3798
chr4	155345701	155345800	1.52e-26	1.1e-23	33.1557
chr18	33329901	33330000	3.48e-25	2.23e-22	25.0503
chr2	20900101	20900200	3.93e-25	2.48e-22	25.3457
chr10	74991301	74991400	3.99e-25	2.51e-22	28.4113
chr4	56803101	56803200	7.09e-25	4.38e-22	29.9637
chr7	13762601	13762700	9.98e-25	6.02e-22	26.4895
chr17	55594501	55594600	1.91e-23	1.02e-20	-33.0389
chr4	8687801	8687900	2.36e-23	1.23e-20	32.5064
chr5	145687001	145687100	2.58e-23	1.32e-20	-25.1359
chr7	25092801	25092900	1.27e-22	6e-20	26.7346
chr5	147315201	147315300	2.35e-22	1.09e-19	-25.5083
chr1	159028501	159028600	2.38e-22	1.1e-19	-28.5211
chr4	129030501	129030600	1.9e-21	7.99e-19	36.5674
chr2	9212901	9213000	4.64e-20	1.6e-17	31.3269
chr16	41274201	41274300	4.81e-20	1.65e-17	46.6689
chr4	133828701	133828800	7.38e-20	2.5e-17	32.6855
chr15	8659601	8659700	1.12e-19	3.74e-17	39.3781
chr5	75518401	75518500	1.29e-19	4.26e-17	25.6024
chr15	16940001	16940100	4.3e-19	1.33e-16	-43.1264
chr8	14878801	14878900	5.86e-19	1.78e-16	33.9392
chr11	120280601	120280700	6.75e-19	2.02e-16	25.2356
chr2	34147601	34147700	3.74e-18	1.02e-15	25.8189
chr2	63397501	63397600	4.71e-18	1.27e-15	28.62
chr6	39269701	39269800	1.12e-17	2.87e-15	48.177
chr7	18188001	18188100	1.17e-17	2.97e-15	27.8379
chr15	38403501	38403600	4.82e-17	1.14e-14	51.6698
chr2	29808701	29808800	5.05e-17	1.19e-14	26.8563
chr15	78711301	78711400	1.08e-16	2.45e-14	35.9083
chr8	105695601	105695700	1.15e-16	2.6e-14	26.7793
chr1	122357201	122357300	2.79e-16	6.02e-14	25.4925
chr2	92380201	92380300	3.45e-16	7.36e-14	53.0452
chr9	118399601	118399700	3.64e-16	7.74e-14	36.8065
chr8	66604001	66604100	5.09e-16	1.05e-13	29.5213
chr4	148812101	148812200	5.84e-16	1.19e-13	26.1675
chr12	41565801	41565900	1.05e-15	2.03e-13	48.8836
chr16	50482401	50482500	1.75e-15	3.3e-13	28.3001
chr1	87639801	87639900	2.65e-15	4.85e-13	25.4376
chr10	91684701	91684800	3.31e-15	5.96e-13	28.0517
chr1	71889201	71889300	3.97e-15	7.08e-13	43.3971
chr1	124642001	124642100	4.9e-15	8.64e-13	40.5811
chr4	127198101	127198200	7.28e-15	1.26e-12	39.1336
chr10	123240201	123240300	1.07e-14	1.8e-12	39.1762
chr1	14085401	14085500	1.38e-14	2.27e-12	37.155
chr9	20873401	20873500	1.78e-14	2.88e-12	27.7313
chr3	120741501	120741600	3.67e-14	5.57e-12	-26.9023
chr7	19077401	19077500	1.28e-13	1.76e-11	26.1215
chr2	49426401	49426500	2.02e-13	2.71e-11	27.5509
chr13	99441701	99441800	2.7e-13	3.51e-11	32.2368
chr12	20296501	20296600	3e-13	3.86e-11	33.1391
chr19	7774501	7774600	4.55e-13	5.67e-11	26.4198
chr19	44698901	44699000	5.8e-13	7.07e-11	37.234
chr19	6413101	6413200	6.12e-13	7.41e-11	26.7029
chr18	84714401	84714500	6.4e-13	7.7e-11	35.1992
chr1	125244701	125244800	1.07e-12	1.23e-10	33.9339
chr14	83823201	83823300	1.5e-12	1.67e-10	25.3521
chr2	17324501	17324600	2.27e-12	2.44e-10	34.6428
chr5	103319201	103319300	2.53e-12	2.7e-10	-45.8633
chr13	71879701	71879800	3.04e-12	3.17e-10	25.7934
chr7	71855701	71855800	3.64e-12	3.74e-10	28.5486
chr5	33141601	33141700	4.22e-12	4.29e-10	25.9458
chr8	72518401	72518500	4.5e-12	4.53e-10	-26.4301
chr7	85198301	85198400	5.7e-12	5.66e-10	25.9475
chr13	66057601	66057700	9.31e-12	8.78e-10	25.1004
chr9	102086301	102086400	1e-11	9.35e-10	25.3551
chr19	4268601	4268700	1.01e-11	9.44e-10	26.8155
chr16	17148101	17148200	1.86e-11	1.64e-09	25.3449
chr8	104557201	104557300	2.09e-11	1.83e-09	29.2929
chr2	28700301	28700400	2.11e-11	1.85e-09	27.3097
chr8	61226101	61226200	2.72e-11	2.33e-09	26.325
chr16	34372501	34372600	2.75e-11	2.35e-09	30.9934
chr2	123496701	123496800	2.99e-11	2.54e-09	31.3575
chr13	45872201	45872300	3.11e-11	2.64e-09	-32.0294
chr4	131696001	131696100	3.16e-11	2.67e-09	39.9194
chr17	29186101	29186200	3.8e-11	3.15e-09	29.1139
chr1	93680301	93680400	4.15e-11	3.42e-09	-26.3697
chr6	83672101	83672200	4.33e-11	3.54e-09	41.5556
chr4	55014901	55015000	7.9e-11	6.18e-09	27.2045
chr4	47227101	47227200	7.98e-11	6.23e-09	38.5457
chr8	70494801	70494900	8.07e-11	6.3e-09	25.536
chr7	45078501	45078600	1.08e-10	8.18e-09	37.9571
chr1	92432901	92433000	1.35e-10	1e-08	38.6333
chr18	69779901	69780000	1.58e-10	1.15e-08	25.9855
chr8	30922401	30922500	1.72e-10	1.24e-08	36.3755
chr5	113420601	113420700	1.84e-10	1.32e-08	28.4574
chr1	39646301	39646400	2.09e-10	1.48e-08	33.0654
chr1	23538501	23538600	2.14e-10	1.51e-08	33.026
chr6	42103801	42103900	2.56e-10	1.79e-08	-27.1651
chr6	86004601	86004700	2.74e-10	1.89e-08	28.813
chr7	67826001	67826100	4.06e-10	2.72e-08	28.6957
chr16	90285201	90285300	4.8e-10	3.17e-08	28.1742
chr11	109259101	109259200	5.06e-10	3.32e-08	26.428
chr13	95854501	95854600	5.1e-10	3.34e-08	37.0177
chr6	39269601	39269700	5.3e-10	3.46e-08	28.1545
chr5	124187801	124187900	5.6e-10	3.64e-08	45.3484
chr1	93680401	93680500	5.63e-10	3.65e-08	-28.9537
chr3	38333701	38333800	6.06e-10	3.91e-08	35.6681
chr3	51117501	51117600	6.17e-10	3.98e-08	-28.3697
chr11	100673101	100673200	7.56e-10	4.78e-08	25.2264
chr11	98983401	98983500	9.69e-10	5.99e-08	33.5813
chr1	29110001	29110100	1.06e-09	6.5e-08	28.7448
chr2	101350701	101350800	1.16e-09	7.05e-08	29.568
chr16	91760501	91760600	1.43e-09	8.48e-08	31.2947
chr10	120801701	120801800	1.64e-09	9.49e-08	-27.8302
chr2	127520601	127520700	2e-09	1.13e-07	30.9253
chr6	114397401	114397500	2.04e-09	1.15e-07	26.0624
chr1	74352701	74352800	2.32e-09	1.29e-07	46.4729
chr18	38182001	38182100	2.39e-09	1.32e-07	27.3428
chr15	76294001	76294100	2.49e-09	1.37e-07	-29.8547
chr3	130141101	130141200	3.06e-09	1.64e-07	27.5387
chr2	105082301	105082400	3.32e-09	1.77e-07	25.1941
chr7	46357601	46357700	3.47e-09	1.83e-07	-36.9261
chr15	67271901	67272000	4.33e-09	2.24e-07	35.9315
chr4	134500801	134500900	7.98e-09	3.87e-07	29.2272
chr17	58842801	58842900	8.86e-09	4.24e-07	26.9841
chr14	63607701	63607800	9.81e-09	4.64e-07	31.8144
chr7	98839701	98839800	1.18e-08	5.46e-07	28.2202
chr7	45613201	45613300	1.52e-08	6.82e-07	36.2818
chr1	165526701	165526800	1.55e-08	6.94e-07	32.818
chr9	56758001	56758100	1.63e-08	7.24e-07	-25.0504
chr6	70180001	70180100	1.91e-08	8.36e-07	33.8471
chr3	7899001	7899100	1.92e-08	8.37e-07	35.8511
chr5	30638001	30638100	2.1e-08	9.06e-07	30.9866
chr4	154933401	154933500	2.19e-08	9.43e-07	27.935
chr10	67353101	67353200	2.5e-08	1.06e-06	31.602
chr5	36560501	36560600	2.6e-08	1.1e-06	-36.3534
chr12	49223201	49223300	3.23e-08	1.33e-06	-25.5699
chr18	80973901	80974000	3.42e-08	1.4e-06	25.2478
chr5	144086401	144086500	4.09e-08	1.64e-06	28.7525
chr10	122912901	122913000	4.46e-08	1.77e-06	28.6671
chr9	72937301	72937400	4.78e-08	1.88e-06	36.7401
chr12	43349601	43349700	5.02e-08	1.96e-06	25.8842
chr11	78467501	78467600	5.17e-08	2.01e-06	32.4166
chr8	101089701	101089800	5.36e-08	2.07e-06	25.8837
chr6	88875301	88875400	6.02e-08	2.3e-06	29.8892
chr7	85468101	85468200	1.12e-07	3.96e-06	-25.5436
chr4	140582401	140582500	1.27e-07	4.45e-06	28.8362
chr11	52956701	52956800	1.3e-07	4.54e-06	32.357
chr2	164524101	164524200	1.34e-07	4.65e-06	29.9178
chr6	8044701	8044800	1.38e-07	4.78e-06	29.5482
chr2	37331301	37331400	1.51e-07	5.13e-06	26.9023
chr5	96311001	96311100	1.51e-07	5.14e-06	-29.4811
chr6	34543201	34543300	1.69e-07	5.67e-06	27.1379
chr18	88616301	88616400	2.03e-07	6.67e-06	25.0558
chr4	90656801	90656900	2.85e-07	8.99e-06	26.4436
chr9	60837801	60837900	3.15e-07	9.82e-06	-30.5727
chr14	111680301	111680400	3.59e-07	1.1e-05	26.0317
chr4	125717101	125717200	3.98e-07	1.2e-05	25.2383
chr16	50613301	50613400	4.65e-07	1.38e-05	30.0437
chr8	26587501	26587600	5.43e-07	1.57e-05	25.487
chr2	33178501	33178600	5.6e-07	1.62e-05	-27.3033
chr11	104113501	104113600	6.3e-07	1.8e-05	28.8695
chr1	88608501	88608600	6.9e-07	1.94e-05	30.2778
chr10	121293901	121294000	7.15e-07	2.01e-05	-29.4766
chr5	119173501	119173600	8.44e-07	2.32e-05	-26.3191
chr7	50498001	50498100	1.01e-06	2.73e-05	27.5713
chr5	42587301	42587400	1.02e-06	2.75e-05	30.4186
chr4	139351101	139351200	1.1e-06	2.94e-05	27.9962
chr15	8620801	8620900	1.16e-06	3.07e-05	25.4475
chr18	31198601	31198700	1.22e-06	3.21e-05	-33.4255
chr8	33914201	33914300	1.24e-06	3.26e-05	32.0513
chr8	22453801	22453900	1.43e-06	3.68e-05	28.7569
chr7	79300701	79300800	1.56e-06	3.96e-05	27.0137
chr8	4237801	4237900	1.98e-06	4.86e-05	27.6381
chr19	46671101	46671200	2.1e-06	5.09e-05	-28.1073
chr8	47209701	47209800	2.1e-06	5.09e-05	-26.8528
chr11	60707501	60707600	2.33e-06	5.57e-05	26.498
chr18	43306701	43306800	2.67e-06	6.25e-05	-32.2581
chr11	95508301	95508400	2.71e-06	6.35e-05	29.3249
chr4	139630701	139630800	3.33e-06	7.54e-05	28.8953
chr1	56521301	56521400	3.47e-06	7.84e-05	26.0131
chr10	33497601	33497700	4.24e-06	9.31e-05	30.101
chr2	100224801	100224900	4.72e-06	0.000101821	26.2468
chr7	36476001	36476100	5.04e-06	0.00010753	-27.3972
chr5	135490101	135490200	6.16e-06	0.000127773	27.5453
chr13	118290501	118290600	7.74e-06	0.00015578	-26
chr9	57150401	57150500	8.27e-06	0.000164596	-28.8519
chr17	33916801	33916900	8.69e-06	0.000171654	26.5736
chr16	30511501	30511600	9.42e-06	0.000183893	27.9506
chr7	56716001	56716100	1.03e-05	0.000198277	25.479
chr9	108394601	108394700	1.09e-05	0.000208889	26.3922
chr3	27279501	27279600	1.14e-05	0.000217383	-31.8095
chr6	127287301	127287400	1.15e-05	0.000218512	26.7689
chr4	148794101	148794200	1.48e-05	0.000269896	26.8772
chr11	95629601	95629700	1.78e-05	0.000315121	-26.1049
chr16	48008201	48008300	1.9e-05	0.000333338	25.6368
chr13	62850501	62850600	2.57e-05	0.000431916	26.1905
chr2	68132301	68132400	2.82e-05	0.000466739	27.0501
chr2	71114901	71115000	3.24e-05	0.000526088	-29.399
chr12	116628301	116628400	3.99e-05	0.000627291	26.936
chr1	152497401	152497500	4.35e-05	0.000672778	26.4848
chr9	68112701	68112800	5.62e-05	0.000836837	-25.917
chr11	59891901	59892000	6.21e-05	0.000910832	-27.4729
chr5	107736201	107736300	6.37e-05	0.000928314	27.2632
chr1	79676201	79676300	9.63e-05	0.00130955	31.1642
chr10	67103601	67103700	0.00012414	0.00161297	-27.0588
chr1	161507501	161507600	0.000136155	0.00174254	-27.3627
chr6	31126901	31127000	0.000191741	0.00230142	-25.5688
chr1	107141501	107141600	0.000238735	0.00275885	-27.846
chr15	73730101	73730200	0.000248418	0.00284792	-29.4304
chr8	41025801	41025900	0.000304623	0.00335322	-26.1836
chr9	43229901	43230000	0.000347685	0.00372942	-28.9092
chr8	109205601	109205700	0.00058526	0.0056644	26.494
chr5	33273101	33273200	0.000674845	0.00635038	26.2418
chr10	27724801	27724900	0.000986746	0.00864654	-27.3525

## Sheet: Table S4
Table S4: DMTs between females and males in mouse brain. P-values and q-values were calculated using MethylKit
chr	start	end	pvalue	qvalue	meth.diff
chr4	53807601	53807700	4.10991e-131	3.33293e-125	25.8042
chr15	27509201	27509300	3.40839e-67	1.53557e-62	26.458
chr9	3000401	3000500	2.06455e-62	6.69698e-58	74.0758
chr6	69516301	69516400	1.26195e-49	2.00662e-45	41.6748
chr2	162437901	162438000	7.43842e-46	7.63566e-42	46.2409
chr11	3189201	3189300	8.03875e-46	8.14876e-42	52.1366
chr8	15519901	15520000	9.77601e-46	9.4379e-42	33.5994
chr17	46725901	46726000	1.6409e-44	1.47854e-40	27.4112
chr7	91576201	91576300	1.0762e-41	7.65562e-38	25.3697
chr9	21748701	21748800	1.02765e-37	5.3421e-34	25.9448
chr17	94671701	94671800	4.90573e-35	2.12743e-31	27.1512
chr11	99281201	99281300	5.18725e-35	2.22571e-31	27.4918
chr17	35090901	35091000	3.50934e-31	1.05014e-27	25.6709
chr15	90204101	90204200	1.34637e-29	3.39079e-26	25.8364
chr6	85076601	85076700	7.4506e-29	1.76668e-25	26.3896
chr1	153126801	153126900	9.00189e-29	2.10985e-25	35.2121
chr15	46210201	46210300	2.0674e-28	4.65709e-25	-34.7627
chr17	6009701	6009800	2.98299e-28	6.59142e-25	25.2824
chr17	66444701	66444800	9.84692e-28	2.10141e-24	27.554
chr1	135889901	135890000	1.03208e-27	2.191e-24	29.3877
chr4	6879001	6879100	7.09001e-27	1.37881e-23	25.0599
chr18	75143701	75143800	2.37197e-26	4.43214e-23	31.491
chr19	57802401	57802500	3.0284e-26	5.55627e-23	28.061
chr6	54509501	54509600	1.31835e-25	2.2227e-22	26.3303
chr6	132428601	132428700	4.40515e-25	6.99089e-22	76.6746
chr2	168721601	168721700	6.35784e-25	1.00309e-21	27.039
chr2	77801101	77801200	6.69817e-25	1.04862e-21	29.8393
chr6	47744001	47744100	6.93585e-25	1.07958e-21	27.5578
chr14	102969001	102969100	1.07827e-24	1.64235e-21	25.3216
chr5	53189501	53189600	1.74018e-24	2.5941e-21	25.0852
chr4	8823401	8823500	1.78783e-24	2.65538e-21	30.3026
chr18	42458601	42458700	8.94446e-24	1.21703e-20	-43.1849
chr1	190654101	190654200	1.49598e-23	1.99205e-20	-27.9551
chr16	92899201	92899300	1.96876e-23	2.57096e-20	27.2111
chr16	63163301	63163400	2.39253e-23	3.10932e-20	28.6216
chr5	108518601	108518700	5.78764e-23	7.16561e-20	26.4649
chr9	68792501	68792600	1.36905e-22	1.61841e-19	-26.3422
chr17	66358201	66358300	2.61293e-22	2.97188e-19	26.4108
chr6	119073501	119073600	2.96766e-21	2.97481e-18	27.4684
chr4	126275901	126276000	8.65412e-21	8.16052e-18	25.7742
chr2	172150101	172150200	2.04899e-20	1.84625e-17	30.7784
chr11	56263001	56263100	2.56663e-20	2.25749e-17	27.9846
chr6	23522501	23522600	7.63516e-20	6.34397e-17	32.4033
chr11	78431401	78431500	2.08691e-19	1.66572e-16	33.2946
chr17	35102001	35102100	2.11338e-19	1.68519e-16	25.1913
chr15	53581901	53582000	5.90955e-19	4.46214e-16	-28.6674
chr2	22588601	22588700	1.28094e-18	9.22539e-16	27.5371
chr14	103571601	103571700	1.58385e-18	1.12274e-15	25.0897
chr19	57802301	57802400	2.50373e-18	1.72506e-15	28.201
chr4	152553901	152554000	2.81824e-18	1.92864e-15	31.9938
chr6	54509401	54509500	3.04933e-18	2.0728e-15	27.7741
chr2	168674801	168674900	5.44183e-18	3.56753e-15	27.8072
chr7	132759501	132759600	5.71505e-18	3.7406e-15	28.5643
chr19	53404601	53404700	1.21483e-17	7.56075e-15	31.5191
chr17	27504701	27504800	1.71404e-17	1.04433e-14	26.6168
chr17	56294301	56294400	3.36731e-17	1.96737e-14	26.9819
chr14	115477301	115477400	3.39731e-17	1.98347e-14	26.7025
chr3	147791001	147791100	3.41418e-17	1.98958e-14	25.3748
chr4	8751501	8751600	3.60251e-17	2.09123e-14	25.0794
chr5	148965101	148965200	4.40098e-17	2.51336e-14	-32.3653
chr13	107004701	107004800	5.76698e-17	3.23649e-14	-32.4966
chr8	112681801	112681900	2.00027e-16	1.04383e-13	27.2538
chr17	25219101	25219200	3.03676e-16	1.53724e-13	26.7773
chr16	90087301	90087400	3.55586e-16	1.78001e-13	26.566
chr7	79511501	79511600	7.18528e-16	3.42663e-13	-25.9547
chr2	36242801	36242900	7.49376e-16	3.55591e-13	40.4834
chr5	135238001	135238100	2.10471e-15	9.34728e-13	33.2359
chr19	13998501	13998600	2.55368e-15	1.11699e-12	26.3837
chr3	108359001	108359100	5.4416e-15	2.27584e-12	31.9284
chr12	106186101	106186200	6.40316e-15	2.64525e-12	27.4783
chr19	37795601	37795700	6.44992e-15	2.6605e-12	41.9891
chr13	97813401	97813500	8.70975e-15	3.52101e-12	30.9444
chr2	153902801	153902900	9.46483e-15	3.80163e-12	29.5107
chr17	56030901	56031000	1.0007e-14	4.00749e-12	27.5179
chr14	76628301	76628400	1.07111e-14	4.2642e-12	29.1425
chr9	48728501	48728600	1.15123e-14	4.55855e-12	-26.9409
chr2	71585401	71585500	2.33738e-14	8.84092e-12	26.6563
chr9	21324301	21324400	7.61447e-14	2.66967e-11	25.2389
chr1	128589201	128589300	8.06151e-14	2.81666e-11	26.3973
chr10	110512101	110512200	8.39534e-14	2.91752e-11	36.2178
chr1	171187301	171187400	1.10763e-13	3.76457e-11	-26.9352
chr4	44029801	44029900	1.1504e-13	3.90182e-11	25.0453
chr12	45949501	45949600	1.37613e-13	4.61717e-11	-55.6359
chr2	93176701	93176800	1.3829e-13	4.63796e-11	-27.6304
chr7	122079501	122079600	1.38889e-13	4.65549e-11	27.3984
chr7	46407201	46407300	2.92328e-13	9.25665e-11	28.1967
chr11	118281501	118281600	3.50273e-13	1.09504e-10	41.8403
chr16	49369401	49369500	3.65635e-13	1.13824e-10	36.1467
chr8	116543201	116543300	4.98815e-13	1.5067e-10	25.7096
chr1	48325801	48325900	5.97289e-13	1.77704e-10	45.5433
chr17	34644201	34644300	6.18315e-13	1.83201e-10	25.0762
chr15	43610001	43610100	6.43116e-13	1.90271e-10	27.7425
chr1	120883701	120883800	6.61159e-13	1.95254e-10	25.9201
chr5	49095601	49095700	7.42802e-13	2.17072e-10	28.0801
chr8	84511601	84511700	8.11044e-13	2.3515e-10	25.0475
chr16	11128501	11128600	8.22589e-13	2.38327e-10	25.1604
chr4	44598001	44598100	8.72165e-13	2.50453e-10	26.7389
chr7	135083901	135084000	9.27683e-13	2.65363e-10	25.7785
chr3	155680101	155680200	1.06461e-12	3.00923e-10	28.6655
chr8	40961201	40961300	1.15702e-12	3.24667e-10	25.4094
chr18	79126601	79126700	1.31752e-12	3.66281e-10	26.4666
chr9	121067101	121067200	1.60387e-12	4.40452e-10	32.6558
chr9	62540201	62540300	2.14215e-12	5.72758e-10	26.1757
chr11	98077301	98077400	2.44597e-12	6.46108e-10	29.7251
chr7	141459201	141459300	2.5398e-12	6.69115e-10	30.4511
chr7	113824701	113824800	3.28532e-12	8.49832e-10	43.0851
chr6	118041101	118041200	5.977e-12	1.46525e-09	34.7403
chr2	167484301	167484400	6.07888e-12	1.48708e-09	27.3072
chr4	81566701	81566800	6.24707e-12	1.52363e-09	26.2217
chr11	118782901	118783000	6.56314e-12	1.59591e-09	28.6685
chr17	31499701	31499800	6.88383e-12	1.66193e-09	27.064
chr17	94671801	94671900	7.18085e-12	1.72491e-09	27.2486
chr4	117342201	117342300	7.34636e-12	1.75894e-09	-26.8829
chr9	42578401	42578500	7.41902e-12	1.77476e-09	29.3348
chr17	25960501	25960600	8.16835e-12	1.93801e-09	32.4729
chr4	132133601	132133700	9.64678e-12	2.25773e-09	27.1703
chr10	21869101	21869200	1.04924e-11	2.43945e-09	27.519
chr15	88245801	88245900	1.13072e-11	2.61689e-09	-25.0962
chr8	105525401	105525500	1.30993e-11	2.99319e-09	25.2894
chr11	42320901	42321000	1.32749e-11	3.02564e-09	30.9258
chr17	43282401	43282500	1.33693e-11	3.0463e-09	28.1614
chr1	180168401	180168500	1.45069e-11	3.2779e-09	28.0985
chr11	44690101	44690200	1.55002e-11	3.47617e-09	26.1173
chr2	12759101	12759200	1.76636e-11	3.91802e-09	27.5096
chr3	107153801	107153900	1.87278e-11	4.13826e-09	25.7332
chr1	52948001	52948100	1.98511e-11	4.3674e-09	29.9849
chr5	135237901	135238000	2.0894e-11	4.57533e-09	35.8871
chr4	46977201	46977300	2.42752e-11	5.26784e-09	26.0365
chr18	77200701	77200800	2.5422e-11	5.48733e-09	25.3149
chr2	146356701	146356800	2.69902e-11	5.80112e-09	26.3782
chr11	115770901	115771000	2.79661e-11	5.98708e-09	26.6791
chr5	91869801	91869900	2.82702e-11	6.0442e-09	-31.877
chr12	13043301	13043400	2.86933e-11	6.12337e-09	-26.8754
chr12	73674101	73674200	2.90973e-11	6.20795e-09	26.6564
chr5	52041101	52041200	3.04614e-11	6.47513e-09	27.088
chr9	53948501	53948600	3.09042e-11	6.56065e-09	31.3256
chr8	110959301	110959400	3.45448e-11	7.24627e-09	26.5079
chr4	24763601	24763700	3.49815e-11	7.33407e-09	30.3604
chr5	33612301	33612400	3.97157e-11	8.25831e-09	25.0965
chr14	122459601	122459700	4.51682e-11	9.30616e-09	26.9373
chr9	23723401	23723500	4.92755e-11	1.007e-08	42.5143
chr8	88310401	88310500	5.17774e-11	1.0542e-08	28.4845
chr10	119478201	119478300	5.37022e-11	1.08929e-08	34.8681
chr17	66354201	66354300	5.43957e-11	1.10115e-08	35.325
chr19	23925801	23925900	6.28985e-11	1.25758e-08	27.0458
chr15	57803301	57803400	6.33972e-11	1.26693e-08	-27.1279
chr11	68988401	68988500	6.66232e-11	1.32454e-08	26.6664
chr2	173586801	173586900	6.73423e-11	1.33785e-08	25.4601
chr18	75898301	75898400	7.82187e-11	1.53327e-08	26.4568
chr17	80949801	80949900	9.52498e-11	1.82823e-08	26.0769
chr2	151297501	151297600	9.77044e-11	1.87092e-08	25.0367
chr5	111677701	111677800	1.06246e-10	2.02064e-08	34.2148
chr1	127509101	127509200	1.17031e-10	2.20814e-08	26.7193
chr1	132095801	132095900	1.1872e-10	2.23482e-08	27.1328
chr11	3863201	3863300	1.25336e-10	2.34628e-08	44.4535
chr16	37355901	37356000	1.48352e-10	2.73671e-08	28.2881
chr7	44884601	44884700	1.55107e-10	2.85224e-08	27.1523
chr4	150310501	150310600	1.85736e-10	3.3651e-08	-27.9658
chr17	27154601	27154700	1.89531e-10	3.42819e-08	36.3057
chr8	86557301	86557400	1.94256e-10	3.50851e-08	29.2357
chr17	47233901	47234000	1.94764e-10	3.5169e-08	26.0016
chr15	86835501	86835600	2.04463e-10	3.67159e-08	-32.8203
chr10	15760101	15760200	2.24951e-10	4.00755e-08	-37.8307
chr11	75449801	75449900	2.46198e-10	4.34786e-08	36.6477
chr5	131228801	131228900	2.67226e-10	4.67746e-08	25.3618
chr1	153820801	153820900	3.13167e-10	5.40543e-08	26.2213
chr8	110965301	110965400	3.18375e-10	5.48165e-08	28.4226
chr10	44451701	44451800	3.24808e-10	5.57466e-08	-26.4497
chr10	83620101	83620200	3.62303e-10	6.14921e-08	37.5
chr15	89365601	89365700	3.94222e-10	6.63816e-08	32.2513
chr8	78698401	78698500	4.99675e-10	8.2043e-08	25.1553
chr15	77880101	77880200	6.10686e-10	9.83975e-08	27.6542
chr9	45620601	45620700	6.86519e-10	1.09163e-07	-26.5165
chr16	92611601	92611700	7.05264e-10	1.11815e-07	31.7551
chr5	118910001	118910100	7.54043e-10	1.18736e-07	32.747
chr18	77212301	77212400	8.13674e-10	1.27334e-07	25.3377
chr13	51404601	51404700	8.14984e-10	1.27515e-07	-25.3305
chr14	80233301	80233400	8.49809e-10	1.32478e-07	32.9942
chr5	32086701	32086800	8.99771e-10	1.39463e-07	25.7189
chr11	60507301	60507400	9.28777e-10	1.43629e-07	27.2749
chr14	70467101	70467200	1.02175e-09	1.56633e-07	26.3941
chr4	132046301	132046400	1.06123e-09	1.61919e-07	29.1612
chr5	52371201	52371300	1.11275e-09	1.68954e-07	-29.0861
chr11	59743301	59743400	1.11543e-09	1.69297e-07	25.287
chr1	131544101	131544200	1.13074e-09	1.71481e-07	28.452
chr1	188714301	188714400	1.15864e-09	1.75396e-07	27.0794
chr15	64482901	64483000	1.19604e-09	1.80686e-07	25.9534
chr9	106293701	106293800	1.20226e-09	1.8139e-07	25.7952
chr5	46033401	46033500	1.37516e-09	2.05148e-07	26.3947
chr1	177035601	177035700	1.44128e-09	2.14066e-07	33.6478
chr6	140799801	140799900	1.44946e-09	2.15123e-07	25.9004
chr4	120063501	120063600	1.50231e-09	2.22275e-07	-29.3413
chr7	110920801	110920900	1.67631e-09	2.45824e-07	26.8389
chr15	94895901	94896000	1.70012e-09	2.48955e-07	29.8081
chr6	43542801	43542900	1.84127e-09	2.67594e-07	27.5719
chr7	66815401	66815500	1.84276e-09	2.67763e-07	25.0727
chr19	59405501	59405600	1.93543e-09	2.79493e-07	25.2099
chr1	128294001	128294100	2.04461e-09	2.93464e-07	25.9331
chr18	84072501	84072600	2.42103e-09	3.41508e-07	-27.6496
chr17	31419101	31419200	2.46853e-09	3.47423e-07	36.152
chr8	110959501	110959600	2.51635e-09	3.53172e-07	25.1622
chr10	77353101	77353200	2.52019e-09	3.53466e-07	25.2289
chr9	85806601	85806700	2.56625e-09	3.58871e-07	27.6341
chr14	76628501	76628600	2.75477e-09	3.82465e-07	26.0096
chr16	32775001	32775100	2.9924e-09	4.1207e-07	47.6165
chr3	97869101	97869200	3.59902e-09	4.85869e-07	-27.6354
chr19	10491001	10491100	3.62084e-09	4.88409e-07	30.0866
chr16	44503501	44503600	3.78802e-09	5.08759e-07	27.4318
chr3	38983501	38983600	3.99992e-09	5.34828e-07	-26.4792
chr5	130333901	130334000	4.00723e-09	5.35717e-07	25.3554
chr4	149401201	149401300	4.04398e-09	5.40096e-07	26.4946
chr2	90824601	90824700	4.35687e-09	5.77697e-07	25.0984
chr12	112977501	112977600	4.38539e-09	5.81289e-07	25.3686
chr11	97524501	97524600	4.49782e-09	5.94636e-07	27.6454
chr12	106399301	106399400	4.50146e-09	5.9502e-07	26.1966
chr15	93699901	93700000	4.80996e-09	6.31982e-07	25.8385
chr12	12287701	12287800	4.84003e-09	6.35424e-07	32.8516
chr11	35828901	35829000	4.91551e-09	6.44707e-07	28.6303
chr7	117832101	117832200	4.93054e-09	6.46364e-07	31.6752
chr7	51372901	51373000	4.93487e-09	6.46621e-07	25.7185
chr2	167450901	167451000	4.94415e-09	6.47626e-07	25.8553
chr7	35130301	35130400	5.14446e-09	6.70722e-07	31.4887
chr1	187006301	187006400	5.4633e-09	7.08476e-07	27.6872
chr11	67170701	67170800	5.556e-09	7.19303e-07	33.387
chr15	83822901	83823000	5.85074e-09	7.53077e-07	38.7496
chr7	127590001	127590100	5.95104e-09	7.65057e-07	34.9964
chr13	32706701	32706800	6.26164e-09	8.0042e-07	26.8
chr2	90808901	90809000	6.39513e-09	8.15299e-07	27.5974
chr9	28433601	28433700	6.52991e-09	8.30785e-07	-33.3503
chr5	68159401	68159500	6.86425e-09	8.68552e-07	37.7474
chr15	70605301	70605400	6.91538e-09	8.74396e-07	25.4254
chr8	67337101	67337200	7.18366e-09	9.04873e-07	33.8206
chr5	55561001	55561100	7.18589e-09	9.05014e-07	29.6168
chr11	95067501	95067600	7.50121e-09	9.41656e-07	28.1494
chr8	110064801	110064900	7.56685e-09	9.49014e-07	25.8774
chr7	76082801	76082900	7.87184e-09	9.83463e-07	26.3595
chr17	27451201	27451300	8.603e-09	1.0648e-06	26.5142
chr2	72308501	72308600	8.90309e-09	1.09868e-06	25.8982
chr5	57806001	57806100	9.50646e-09	1.16436e-06	25.7337
chr3	97317801	97317900	9.9892e-09	1.21541e-06	27.8075
chr15	41740101	41740200	1.02264e-08	1.24092e-06	27.1105
chr12	58555301	58555400	1.05234e-08	1.27296e-06	27.0016
chr1	22612301	22612400	1.07198e-08	1.29286e-06	29.3428
chr2	166633001	166633100	1.15338e-08	1.38137e-06	27.5069
chr16	24460201	24460300	1.17414e-08	1.40355e-06	26.0331
chr5	106577901	106578000	1.23525e-08	1.47009e-06	-26.6994
chr12	15900501	15900600	1.26217e-08	1.49839e-06	-27.4226
chr10	7480901	7481000	1.26936e-08	1.50583e-06	25.5911
chr11	103734501	103734600	1.26958e-08	1.50588e-06	26.3447
chr4	33931401	33931500	1.3009e-08	1.53919e-06	37.1354
chr3	143091101	143091200	1.40885e-08	1.64982e-06	26.5938
chr2	93242201	93242300	1.48003e-08	1.72669e-06	36.0863
chr4	143309901	143310000	1.49843e-08	1.74589e-06	28.9142
chr15	86199301	86199400	1.59036e-08	1.84111e-06	-42.6531
chr14	63213501	63213600	1.59556e-08	1.84608e-06	27.5072
chr13	70192001	70192100	1.66399e-08	1.91634e-06	26.7606
chr15	83690101	83690200	1.67662e-08	1.92858e-06	-25.7972
chr11	94483501	94483600	1.72032e-08	1.97298e-06	26.4702
chr4	94692901	94693000	1.74842e-08	2.00124e-06	-28.19
chr12	8776901	8777000	1.74889e-08	2.00149e-06	28.1008
chr15	78888101	78888200	1.82831e-08	2.08415e-06	30.0324
chr13	113987401	113987500	1.90879e-08	2.16525e-06	31.4298
chr18	54895201	54895300	1.92333e-08	2.1793e-06	-25.9309
chr5	118509501	118509600	1.94136e-08	2.19819e-06	26.4042
chr6	104935201	104935300	1.97596e-08	2.23268e-06	28.1319
chr3	55963201	55963300	2.14374e-08	2.40385e-06	25.6771
chr2	181356301	181356400	2.14558e-08	2.40558e-06	27.0184
chr13	87523201	87523300	2.19225e-08	2.45112e-06	30.5085
chr2	159064501	159064600	2.32156e-08	2.58005e-06	26.1954
chr3	155680001	155680100	2.44412e-08	2.70108e-06	26.0131
chr8	110965401	110965500	2.47424e-08	2.73139e-06	26.9834
chr17	73886301	73886400	2.5981e-08	2.85259e-06	26.9644
chr16	33755301	33755400	2.61134e-08	2.86596e-06	-36.1233
chr3	116026101	116026200	2.64689e-08	2.89988e-06	33.5427
chr8	12891301	12891400	2.65648e-08	2.9092e-06	28.2272
chr1	5859701	5859800	2.67798e-08	2.92998e-06	29.25
chr5	25027401	25027500	2.67956e-08	2.93132e-06	-36.4964
chr1	155222101	155222200	2.69155e-08	2.94122e-06	-26.6665
chr10	66641901	66642000	2.75259e-08	3.00028e-06	26.53
chr13	13490101	13490200	3.0536e-08	3.2886e-06	27.6542
chr19	41083601	41083700	3.16618e-08	3.39586e-06	26.9275
chr18	74021701	74021800	3.5773e-08	3.7803e-06	26.5084
chr11	101805401	101805500	3.58657e-08	3.78765e-06	27.0175
chr13	11802101	11802200	3.61614e-08	3.81339e-06	32.4426
chr11	77315401	77315500	3.6404e-08	3.83698e-06	25.6895
chr1	106030001	106030100	3.66459e-08	3.85998e-06	42.9825
chr5	36917501	36917600	3.87483e-08	4.05508e-06	31.7291
chr5	119359101	119359200	3.88903e-08	4.06837e-06	25.9862
chr2	156501401	156501500	3.92911e-08	4.10638e-06	25.2363
chr9	119563801	119563900	4.06486e-08	4.23102e-06	27.0353
chr2	91960701	91960800	4.14493e-08	4.30718e-06	28.0789
chr1	153000001	153000100	4.44252e-08	4.58061e-06	25.0735
chr6	31499001	31499100	4.45299e-08	4.58966e-06	-38.9216
chr6	127963901	127964000	4.7623e-08	4.87686e-06	25.0854
chr11	6984701	6984800	4.79937e-08	4.90676e-06	-27.743
chr18	65865701	65865800	4.81373e-08	4.9181e-06	33.0744
chr15	67087401	67087500	4.8721e-08	4.971e-06	25.1501
chr10	119833501	119833600	4.97562e-08	5.06778e-06	34.7124
chr3	151921401	151921500	5.36706e-08	5.42289e-06	35.5932
chr16	21168701	21168800	5.55298e-08	5.58845e-06	26.29
chr8	106283301	106283400	5.5819e-08	5.61288e-06	-25.5786
chr4	115778301	115778400	5.7854e-08	5.78574e-06	25.2791
chr9	72146301	72146400	5.78471e-08	5.78574e-06	31.6547
chr1	117127901	117128000	5.9074e-08	5.89757e-06	-29.9167
chr13	89007901	89008000	5.92406e-08	5.91073e-06	29.9432
chr14	122882701	122882800	5.92364e-08	5.91073e-06	27.5629
chr16	28869701	28869800	6.01368e-08	5.98746e-06	32.7703
chr5	114407301	114407400	6.08005e-08	6.04908e-06	28.0098
chr1	134704501	134704600	6.11884e-08	6.08362e-06	38.7733
chr9	31133201	31133300	6.50128e-08	6.41387e-06	-32.5045
chr12	8777301	8777400	6.62414e-08	6.52238e-06	26.4448
chr9	121345701	121345800	6.63777e-08	6.53422e-06	25.5274
chr9	120389901	120390000	7.15808e-08	6.99209e-06	25.2424
chr10	87761801	87761900	7.51013e-08	7.29437e-06	25.3755
chr17	86264401	86264500	7.53291e-08	7.31068e-06	27.907
chr10	77385801	77385900	7.65622e-08	7.41792e-06	32.2272
chr1	35385701	35385800	7.6598e-08	7.4205e-06	25.2941
chr13	99541401	99541500	8.19136e-08	7.87525e-06	-30.5748
chr4	51923001	51923100	8.65152e-08	8.26668e-06	26.7123
chr17	78454501	78454600	9.45953e-08	8.96136e-06	-25.713
chr5	92937801	92937900	9.46989e-08	8.96834e-06	30.042
chr9	120024801	120024900	9.80244e-08	9.23475e-06	25.8699
chr11	75133601	75133700	9.81429e-08	9.24484e-06	27.967
chr6	37541401	37541500	1.01516e-07	9.51947e-06	32.6087
chr3	107500301	107500400	1.036e-07	9.69472e-06	36.2155
chr18	57674401	57674500	1.0397e-07	9.72374e-06	36.6681
chr6	91360501	91360600	1.07053e-07	9.97064e-06	29.9735
chr10	76632601	76632700	1.10196e-07	1.0234e-05	27.327
chr1	105863501	105863600	1.18618e-07	1.09047e-05	-25.1776
chr4	88265101	88265200	1.2187e-07	1.11647e-05	-27.6289
chr12	112881601	112881700	1.26217e-07	1.15122e-05	29.8262
chr6	22125101	22125200	1.30912e-07	1.18847e-05	25.3178
chr18	77181801	77181900	1.32993e-07	1.20436e-05	-27.9376
chr9	42566201	42566300	1.38143e-07	1.24405e-05	-32.2398
chr17	66951201	66951300	1.49021e-07	1.33005e-05	25.2032
chr7	138815601	138815700	1.49623e-07	1.33497e-05	34.7924
chr4	86825101	86825200	1.51514e-07	1.34903e-05	44.6049
chr10	42263801	42263900	1.5258e-07	1.35748e-05	29.1411
chr19	42210001	42210100	1.52978e-07	1.36042e-05	-28.8122
chr10	67599001	67599100	1.55455e-07	1.37913e-05	-31.2727
chr18	38198501	38198600	1.55808e-07	1.38165e-05	-27.1882
chr3	27516001	27516100	1.55975e-07	1.38283e-05	26.4561
chr7	77502801	77502900	1.56536e-07	1.38675e-05	44.2398
chr1	59541501	59541600	1.60593e-07	1.41881e-05	30.2553
chr10	84437401	84437500	1.74787e-07	1.52872e-05	26.6599
chr14	122386401	122386500	1.75481e-07	1.5338e-05	26.2243
chr2	164154201	164154300	1.87628e-07	1.62665e-05	31.6052
chr16	24192701	24192800	1.9005e-07	1.64483e-05	25.2503
chr8	58120501	58120600	1.98171e-07	1.70565e-05	-27.3585
chr4	135430701	135430800	1.98292e-07	1.70633e-05	25.2346
chr2	28552401	28552500	2.13752e-07	1.82235e-05	29.2941
chr16	14459301	14459400	2.22827e-07	1.88584e-05	-25.8427
chr2	121322701	121322800	2.23628e-07	1.89223e-05	26.4957
chr6	21392101	21392200	2.3657e-07	1.98532e-05	25.5616
chr2	36625201	36625300	2.37477e-07	1.99216e-05	-25.0926
chr5	99071001	99071100	2.38672e-07	2.00135e-05	-27.7939
chr18	36088601	36088700	2.42611e-07	2.02935e-05	25.444
chr9	122350501	122350600	2.52225e-07	2.09808e-05	-26.4821
chr4	155152801	155152900	2.52274e-07	2.09827e-05	28.5374
chr19	53670901	53671000	2.55433e-07	2.12149e-05	31.5344
chr1	52948101	52948200	2.56104e-07	2.12642e-05	31.8474
chr7	133014901	133015000	2.56548e-07	2.12989e-05	29.2375
chr1	52151001	52151100	2.58136e-07	2.14087e-05	27.2569
chr8	24681501	24681600	2.59266e-07	2.14893e-05	26.2972
chr2	153652701	153652800	2.68272e-07	2.21407e-05	32.0867
chr4	85219901	85220000	2.78023e-07	2.28363e-05	25.0633
chr18	82455001	82455100	3.01213e-07	2.44684e-05	26.4857
chr1	39449001	39449100	3.02075e-07	2.45286e-05	35.9585
chr11	65567701	65567800	3.13294e-07	2.53002e-05	26.5992
chr11	114535101	114535200	3.20534e-07	2.58155e-05	28.1659
chr19	6316001	6316100	3.25274e-07	2.6122e-05	55.3885
chr1	180791701	180791800	3.27337e-07	2.62461e-05	26.0989
chr4	64135301	64135400	3.28568e-07	2.6324e-05	-32.6606
chr6	54204201	54204300	3.33274e-07	2.66563e-05	25.2682
chr10	21755701	21755800	3.47568e-07	2.76713e-05	27.811
chr4	34582201	34582300	3.48348e-07	2.77198e-05	25.9436
chr1	156827601	156827700	3.56837e-07	2.83203e-05	-32.0267
chr4	135171801	135171900	3.62466e-07	2.87174e-05	25.976
chr5	132144401	132144500	3.63468e-07	2.87901e-05	29.3949
chr12	103487001	103487100	3.63755e-07	2.88072e-05	30.9579
chr17	14094801	14094900	3.73307e-07	2.94458e-05	30.9722
chr8	123523301	123523400	3.83228e-07	3.01312e-05	29.5455
chr10	82677101	82677200	3.83693e-07	3.01507e-05	25.5147
chr2	76746101	76746200	3.90554e-07	3.06246e-05	26.0849
chr16	43946001	43946100	3.91846e-07	3.0708e-05	26.8311
chr2	151773401	151773500	3.92152e-07	3.07201e-05	27.0366
chr17	71125701	71125800	3.98372e-07	3.1162e-05	32.0778
chr8	121857201	121857300	4.13287e-07	3.21429e-05	27.6589
chr2	52177301	52177400	4.19202e-07	3.25655e-05	28.3562
chr11	55206001	55206100	4.25301e-07	3.30045e-05	-26.5569
chr16	46776501	46776600	4.31946e-07	3.34466e-05	46.2815
chr8	92556301	92556400	4.36516e-07	3.37424e-05	26.719
chr16	13899501	13899600	4.50292e-07	3.46916e-05	-38.6364
chr17	53121901	53122000	4.54712e-07	3.49623e-05	34.2545
chr16	61574801	61574900	4.65967e-07	3.57194e-05	39.2054
chr4	106767701	106767800	4.73321e-07	3.62112e-05	25.3213
chr12	104738701	104738800	4.81768e-07	3.67845e-05	-30.7692
chr3	140926701	140926800	4.94288e-07	3.76625e-05	29.902
chr14	31406701	31406800	5.13892e-07	3.89622e-05	27.641
chr6	52532401	52532500	5.15384e-07	3.90571e-05	31.5363
chr4	148666901	148667000	5.24424e-07	3.96532e-05	-26.7873
chr9	47614901	47615000	5.35446e-07	4.03699e-05	28.2332
chr4	81566301	81566400	5.54825e-07	4.16838e-05	29.7105
chr7	44437701	44437800	5.65295e-07	4.23625e-05	27.8912
chr6	15787101	15787200	5.71897e-07	4.27722e-05	29.6766
chr2	156068201	156068300	6.02466e-07	4.47366e-05	25.0315
chr9	49577301	49577400	6.22151e-07	4.59585e-05	28.2434
chr11	113896101	113896200	6.35559e-07	4.68253e-05	-27.0757
chr6	43734601	43734700	6.45113e-07	4.74731e-05	32.7009
chr15	78524901	78525000	6.52019e-07	4.79403e-05	-26.9537
chr9	61284501	61284600	6.59405e-07	4.83746e-05	25.969
chr4	119414601	119414700	6.71363e-07	4.91151e-05	30.3188
chr3	95992101	95992200	6.76439e-07	4.94285e-05	25.5653
chr2	47757201	47757300	7.19402e-07	5.21636e-05	36.8694
chr17	78875101	78875200	7.23603e-07	5.24448e-05	31.613
chr13	47132201	47132300	7.26552e-07	5.26303e-05	-29.8467
chr11	98464901	98465000	7.62615e-07	5.4845e-05	-25.234
chr4	107009701	107009800	7.70734e-07	5.5356e-05	27.4026
chr2	113290101	113290200	7.90568e-07	5.65951e-05	-27.309
chr1	151981301	151981400	8.1836e-07	5.82965e-05	27.1874
chr9	78505001	78505100	8.2613e-07	5.87932e-05	-36.0493
chr4	149314501	149314600	8.58506e-07	6.0873e-05	27.5207
chr14	121563301	121563400	8.69449e-07	6.15371e-05	-25.2022
chr16	18407901	18408000	8.77508e-07	6.20143e-05	25.6554
chr11	114865701	114865800	8.8363e-07	6.23871e-05	27.0968
chr3	13858101	13858200	8.87093e-07	6.25934e-05	30.0443
chr2	3684801	3684900	9.2788e-07	6.50244e-05	28.491
chr11	77456301	77456400	9.28818e-07	6.50691e-05	27.5326
chr10	120150501	120150600	9.31792e-07	6.52388e-05	25.5928
chr15	11187501	11187600	9.91116e-07	6.8743e-05	25.6557
chr3	27836601	27836700	9.99655e-07	6.92465e-05	25.974
chr8	11356901	11357000	1.05985e-06	7.28091e-05	30.2174
chr1	34733601	34733700	1.06765e-06	7.32648e-05	26.2663
chr17	73207101	73207200	1.07763e-06	7.38405e-05	-26.2931
chr19	37795501	37795600	1.08936e-06	7.4506e-05	25.1002
chr8	120399501	120399600	1.11275e-06	7.59073e-05	-34.3389
chr9	96840701	96840800	1.14143e-06	7.75956e-05	26.7913
chr7	91576401	91576500	1.23498e-06	8.29817e-05	25.8967
chr9	21909801	21909900	1.24663e-06	8.3598e-05	28.2409
chr8	106865601	106865700	1.2625e-06	8.45363e-05	26.4164
chr11	55218401	55218500	1.27507e-06	8.52866e-05	-27.8898
chr2	132753201	132753300	1.28411e-06	8.58306e-05	26.875
chr14	92584701	92584800	1.29236e-06	8.62981e-05	27.0469
chr7	141457201	141457300	1.29731e-06	8.65745e-05	26.4223
chr12	67639401	67639500	1.30251e-06	8.68711e-05	42.1934
chr9	88185601	88185700	1.31749e-06	8.76974e-05	25.5625
chr5	144203801	144203900	1.33756e-06	8.8858e-05	31.2459
chr9	64683501	64683600	1.33949e-06	8.89502e-05	29.1503
chr16	3694901	3695000	1.35595e-06	8.99138e-05	-26.2009
chr5	120202601	120202700	1.35907e-06	9.00657e-05	26.8087
chr9	108684801	108684900	1.43617e-06	9.44189e-05	25.4244
chr11	50332501	50332600	1.43795e-06	9.45054e-05	-25.9216
chr17	63315701	63315800	1.45523e-06	9.54941e-05	31.9351
chr1	183616201	183616300	1.51965e-06	9.91041e-05	37.2549
chr5	44080701	44080800	1.54431e-06	0.000100462	28.3069
chr11	109831501	109831600	1.54583e-06	0.000100536	-29.3947
chr4	151787601	151787700	1.55222e-06	0.000100879	26.9761
chr4	151878001	151878100	1.55583e-06	0.00010109	28.8557
chr5	73104301	73104400	1.57568e-06	0.000102142	-25.5101
chr2	91412101	91412200	1.58119e-06	0.000102458	-33.3488
chr5	115547701	115547800	1.58924e-06	0.00010293	27.0035
chr6	100930001	100930100	1.6365e-06	0.000105654	28.4038
chr14	104071901	104072000	1.64233e-06	0.000105979	33.763
chr17	64346501	64346600	1.7147e-06	0.000109853	-30.7081
chr2	101673801	101673900	1.76653e-06	0.00011265	27.6351
chr7	137457201	137457300	1.77913e-06	0.000113364	-30.4412
chr11	118164401	118164500	1.87608e-06	0.000118656	28.3969
chr9	41069701	41069800	1.87838e-06	0.000118779	28.0591
chr17	79244401	79244500	1.88337e-06	0.000119033	28.8059
chr9	46838701	46838800	1.91306e-06	0.000120647	26.3889
chr18	82922101	82922200	2.0181e-06	0.000126142	-26.4312
chr8	120222601	120222700	2.10144e-06	0.000130667	-26.0081
chr12	80003701	80003800	2.10185e-06	0.000130673	27.1141
chr17	65100001	65100100	2.11717e-06	0.000131434	37.4496
chr3	21810001	21810100	2.12321e-06	0.000131768	-32.0068
chr11	73678601	73678700	2.12485e-06	0.00013185	32.8947
chr12	72214201	72214300	2.20256e-06	0.000136078	31.6653
chr4	59280901	59281000	2.26026e-06	0.000139113	38.3117
chr10	51018601	51018700	2.28298e-06	0.000140203	31.0054
chr4	97174101	97174200	2.35583e-06	0.000144185	-27.954
chr5	38146101	38146200	2.35908e-06	0.000144332	-33.6494
chr5	131124201	131124300	2.36256e-06	0.000144499	29.0737
chr3	94496001	94496100	2.39412e-06	0.000146088	-36.4185
chr8	110064401	110064500	2.39865e-06	0.00014632	32.7
chr7	46394301	46394400	2.40259e-06	0.00014655	37.3123
chr4	44591901	44592000	2.43739e-06	0.000148257	-28.8028
chr15	28844601	28844700	2.52049e-06	0.000152605	31.6444
chr11	44909201	44909300	2.58408e-06	0.000155861	27.1645
chr12	91535701	91535800	2.67235e-06	0.000160363	30.0141
chr2	124435601	124435700	2.75235e-06	0.000164308	27.0017
chr7	49368401	49368500	2.83054e-06	0.000168163	25.8913
chr3	113535901	113536000	2.83877e-06	0.000168578	-29.5455
chr3	158300401	158300500	2.8971e-06	0.000171536	-29.2868
chr11	66085701	66085800	2.95747e-06	0.000174565	29.7279
chr7	96396301	96396400	3.01649e-06	0.000177455	-34.1138
chr9	121419601	121419700	3.02578e-06	0.00017786	37.5
chr3	32838301	32838400	3.27813e-06	0.000190579	-26.297
chr5	121254001	121254100	3.36504e-06	0.000194962	26.357
chr8	28908701	28908800	3.37082e-06	0.00019524	-33.3449
chr4	46036601	46036700	3.38128e-06	0.000195637	28.0899
chr12	72328701	72328800	3.38179e-06	0.000195652	-25.625
chr10	84714001	84714100	3.41677e-06	0.00019744	27.7372
chr4	132647901	132648000	3.41888e-06	0.00019753	-25.3209
chr10	43694101	43694200	3.42291e-06	0.000197735	-25.0223
chr2	85145501	85145600	3.44549e-06	0.000198884	25.7389
chr14	23378301	23378400	3.50248e-06	0.000201585	26.6865
chr4	59814701	59814800	3.52772e-06	0.000202735	25.765
chr19	41842101	41842200	3.81247e-06	0.000216734	27.2027
chr2	159413801	159413900	3.82108e-06	0.000217148	25.1123
chr7	11830601	11830700	3.84599e-06	0.000218426	-27.6923
chr15	34540101	34540200	3.90587e-06	0.000221238	30.9937
chr9	24303001	24303100	3.9129e-06	0.000221589	28.7129
chr11	70383401	70383500	4.03525e-06	0.000227612	-35.2387
chr7	55491501	55491600	4.1101e-06	0.000231191	27.957
chr7	132270101	132270200	4.11855e-06	0.000231588	27.8478
chr15	93784501	93784600	4.12983e-06	0.000232091	27.1469
chr5	134853301	134853400	4.23837e-06	0.000237319	28.1434
chr9	113021901	113022000	4.36698e-06	0.000243345	25.1907
chr7	28380101	28380200	4.44701e-06	0.000247108	-43.6486
chr11	74427701	74427800	4.50226e-06	0.000249785	-30.4473
chr6	120378901	120379000	4.58032e-06	0.000253498	28.7037
chr5	117350001	117350100	4.70624e-06	0.000259327	-42.7778
chr17	45924901	45925000	4.85011e-06	0.000265953	28.8095
chr12	99216901	99217000	4.9005e-06	0.000268191	25.1317
chr6	70277501	70277600	4.94094e-06	0.000270021	31.462
chr3	148255101	148255200	5.31559e-06	0.000287455	28.6983
chr4	135421001	135421100	5.35635e-06	0.00028937	39.0143
chr2	35623301	35623400	5.35741e-06	0.000289407	29.2869
chr2	72296601	72296700	5.58914e-06	0.000299987	-29.3651
chr1	135607301	135607400	5.63737e-06	0.000302295	39.9397
chr7	40300901	40301000	5.75371e-06	0.000307741	25.5556
chr13	60745601	60745700	5.85493e-06	0.000311961	25.9048
chr19	6438101	6438200	5.86516e-06	0.000312444	45.071
chr5	64062201	64062300	5.98328e-06	0.000317714	-25.9074
chr5	16231501	16231600	6.0081e-06	0.000318782	-25.7246
chr2	139284401	139284500	6.25324e-06	0.000329418	25.0406
chr2	162775001	162775100	6.2811e-06	0.000330649	25.5904
chr17	47569101	47569200	6.31146e-06	0.00033186	26.8375
chr18	34671301	34671400	6.38869e-06	0.000335246	30.1877
chr10	95293401	95293500	6.44304e-06	0.000337661	31.3836
chr5	34614301	34614400	6.58414e-06	0.000344052	25.775
chr3	108296001	108296100	6.60187e-06	0.000344849	-30.6629
chr16	10511301	10511400	6.73722e-06	0.000350902	25.0466
chr17	27038401	27038500	6.77213e-06	0.000352448	-25.3826
chr10	107358501	107358600	6.81156e-06	0.000354182	25.8407
chr13	19273001	19273100	6.81499e-06	0.000354315	30.3119
chr16	92611701	92611800	6.8181e-06	0.000354454	25.7779
chr12	98240101	98240200	6.98489e-06	0.000361687	-29.9156
chr10	40501101	40501200	7.12104e-06	0.000367517	-33.8776
chr7	75918101	75918200	7.17884e-06	0.000369888	33.2865
chr17	86811101	86811200	7.31532e-06	0.000375789	-34.2755
chr16	38360801	38360900	7.4233e-06	0.000380309	29.2385
chr4	57103401	57103500	7.46916e-06	0.00038231	25.5676
chr18	46469301	46469400	7.52509e-06	0.000384819	32.1756
chr13	52989801	52989900	7.54152e-06	0.000385489	25.9524
chr15	44846401	44846500	7.6105e-06	0.000388598	30.5495
chr11	119824501	119824600	7.81749e-06	0.00039764	28.4212
chr10	29497101	29497200	7.95718e-06	0.000403531	27.6078
chr3	7456201	7456300	7.99349e-06	0.000404967	-27.7348
chr2	59188701	59188800	8.0022e-06	0.0004053	26.0474
chr5	146807501	146807600	8.02004e-06	0.000406056	-35.9649
chr15	100875201	100875300	8.06634e-06	0.000407944	25.4172
chr14	99344201	99344300	8.1117e-06	0.000410026	-27.2344
chr18	84023501	84023600	8.28097e-06	0.000417056	-28.3227
chr13	72335201	72335300	8.32012e-06	0.000418768	26.4456
chr8	84555401	84555500	8.33081e-06	0.000419202	28.8294
chr13	97098001	97098100	8.45321e-06	0.000424427	26.2644
chr18	65786301	65786400	8.51198e-06	0.000426756	25.8292
chr10	116871201	116871300	8.71263e-06	0.000435389	29.49
chr8	122750801	122750900	8.91824e-06	0.000444186	35.9649
chr11	44866701	44866800	9.1139e-06	0.000452357	28.2129
chr8	11669601	11669700	9.35019e-06	0.000461392	41.5405
chr11	102263401	102263500	9.38865e-06	0.000462783	29.3808
chr18	81720801	81720900	9.77384e-06	0.000478773	25.5952
chr8	94996201	94996300	9.81604e-06	0.000480404	-34.1493
chr8	68698101	68698200	9.97125e-06	0.000487089	-32.6474
chr18	55096201	55096300	1.01564e-05	0.000494286	27.634
chr4	135493101	135493200	1.02198e-05	0.000496944	28.4404
chr6	24543601	24543700	1.0461e-05	0.000506317	27.1716
chr10	35571801	35571900	1.05639e-05	0.000510504	27.7441
chr14	21764701	21764800	1.06562e-05	0.000514258	32.8228
chr13	19300501	19300600	1.08626e-05	0.000523142	28.4356
chr11	68450201	68450300	1.08784e-05	0.000523675	33.2449
chr4	118313001	118313100	1.11529e-05	0.000534289	29.8246
chr12	107550501	107550600	1.1287e-05	0.000539789	32.1006
chr11	103407701	103407800	1.16383e-05	0.000553485	-28.6522
chr4	107835001	107835100	1.17567e-05	0.000558331	-27.7826
chr14	109908701	109908800	1.17776e-05	0.000559129	30.9524
chr2	141890801	141890900	1.20049e-05	0.00056822	25.927
chr5	125114101	125114200	1.2161e-05	0.000574239	-31.015
chr8	89797601	89797700	1.21842e-05	0.0005752	28.3271
chr12	30234301	30234400	1.22833e-05	0.000579068	-29.1543
chr2	112245601	112245700	1.24203e-05	0.000584541	26.3158
chr13	81767401	81767500	1.2844e-05	0.000601585	-26.6982
chr11	54101701	54101800	1.29161e-05	0.000604299	-25.9909
chr7	71816201	71816300	1.30076e-05	0.000607948	-27.2798
chr11	30085001	30085100	1.30859e-05	0.00061115	29.4753
chr15	36817801	36817900	1.31458e-05	0.000613452	25.88
chr6	94231301	94231400	1.33935e-05	0.000622717	-25.8
chr2	55624301	55624400	1.35269e-05	0.000627982	-32.5
chr11	101187001	101187100	1.35438e-05	0.000628586	25.8933
chr7	29406901	29407000	1.37132e-05	0.000634925	31.9196
chr7	49818001	49818100	1.37623e-05	0.000636834	-31.5789
chr2	52556101	52556200	1.40934e-05	0.000650004	28.1707
chr10	12826601	12826700	1.41068e-05	0.000650438	31.3755
chr7	112271201	112271300	1.42081e-05	0.000654324	25.7065
chr12	39718401	39718500	1.42826e-05	0.000656937	-25.4644
chr10	86366101	86366200	1.43832e-05	0.000660776	25.9564
chr16	91060901	91061000	1.44485e-05	0.0006634	38.0573
chr11	7132601	7132700	1.47712e-05	0.00067577	28.1818
chr1	169672001	169672100	1.49639e-05	0.000682965	-34.6377
chr5	93039101	93039200	1.51264e-05	0.000689162	28.2695
chr2	68251201	68251300	1.5484e-05	0.000703026	-29.2028
chr1	38329601	38329700	1.58741e-05	0.000717405	-25.3801
chr5	121087801	121087900	1.61395e-05	0.000727117	26.4629
chr13	105655001	105655100	1.61638e-05	0.000727979	27.6265
chr4	99377501	99377600	1.61998e-05	0.00072936	26.5737
chr1	139992801	139992900	1.63484e-05	0.000734864	26.4634
chr9	83565801	83565900	1.64493e-05	0.000738706	-27.9104
chr11	96432401	96432500	1.6498e-05	0.000740521	25.0864
chr5	61663801	61663900	1.6854e-05	0.000753672	27.6478
chr12	51058201	51058300	1.68752e-05	0.00075449	29.8104
chr14	72059801	72059900	1.69159e-05	0.000756015	-40.6977
chr11	70082301	70082400	1.719e-05	0.000765901	25.5793
chr8	60557801	60557900	1.72328e-05	0.000767261	27.7778
chr2	32715201	32715300	1.73037e-05	0.0007697	31.8352
chr16	77153701	77153800	1.74562e-05	0.000775205	27.3427
chr2	92383701	92383800	1.78784e-05	0.000791658	35.2896
chr7	34631301	34631400	1.7972e-05	0.000795198	27.1866
chr19	8537801	8537900	1.80436e-05	0.000797624	26.1062
chr9	98057701	98057800	1.84267e-05	0.000811068	26.4713
chr13	111912201	111912300	1.88051e-05	0.000824814	-25.7604
chr6	114489701	114489800	1.88587e-05	0.000826626	27.8761
chr6	35107601	35107700	1.9547e-05	0.000852421	28.9815
chr13	110882801	110882900	1.9561e-05	0.000852849	26.3764
chr6	144658001	144658100	1.9788e-05	0.000860663	27.1104
chr18	39867001	39867100	1.99873e-05	0.000867878	36.526
chr7	110744301	110744400	2.00426e-05	0.00086959	-26.4047
chr2	161019101	161019200	2.01426e-05	0.000873087	-26.4103
chr8	80937501	80937600	2.08101e-05	0.000896941	25.1484
chr4	141529601	141529700	2.17437e-05	0.000928884	44.2403
chr13	57636701	57636800	2.19964e-05	0.000938098	25.5806
chr5	71705301	71705400	2.21607e-05	0.000944084	-27.2579
chr9	71454001	71454100	2.21612e-05	0.000944084	26.9056
chr13	99103701	99103800	2.27909e-05	0.00096629	25.4529
chr11	50088501	50088600	2.29159e-05	0.000970929	-26.6423
chr4	138880801	138880900	2.31462e-05	0.000978746	28.8022
chr5	118550801	118550900	2.32716e-05	0.000983124	31.1111
chr10	60825901	60826000	2.33228e-05	0.000984877	27.2989
chr13	45232901	45233000	2.34018e-05	0.000987904	25.4166
chr5	114765701	114765800	2.34176e-05	0.00098847	26.9996
chr1	180791801	180791900	2.39535e-05	0.00100747	28.645
chr10	122326801	122326900	2.45551e-05	0.00102814	33.6735
chr18	3874101	3874200	2.49153e-05	0.00104016	25.8785
chr2	49676101	49676200	2.5013e-05	0.00104343	27.835
chr14	46734701	46734800	2.56964e-05	0.00106702	26.5593
chr12	67376001	67376100	2.57844e-05	0.00106966	29.5833
chr12	52890901	52891000	2.58413e-05	0.00107172	-27.9279
chr8	112934901	112935000	2.59214e-05	0.00107431	27.8009
chr6	49692301	49692400	2.61749e-05	0.0010821	34.5023
chr8	36519601	36519700	2.6526e-05	0.00109361	26.2876
chr11	57689601	57689700	2.66093e-05	0.00109648	28.1085
chr18	55068001	55068100	2.67914e-05	0.00110253	-30.0144
chr9	57949401	57949500	2.68594e-05	0.00110471	27.4327
chr4	137666201	137666300	2.75887e-05	0.00112887	26.0829
chr2	163314201	163314300	2.76182e-05	0.00112967	25.3849
chr18	38287001	38287100	2.78619e-05	0.00113786	27.028
chr3	81704001	81704100	2.81463e-05	0.00114769	34.5642
chr15	33732501	33732600	2.86798e-05	0.00116581	25.053
chr19	6939301	6939400	2.90013e-05	0.00117634	27.1963
chr9	27322201	27322300	2.9159e-05	0.00118149	32.9538
chr2	155795501	155795600	2.95458e-05	0.00119389	28.2721
chr8	33490801	33490900	3.0183e-05	0.00121491	27.7256
chr16	90025601	90025700	3.04238e-05	0.00122284	31.0078
chr11	115394801	115394900	3.0838e-05	0.00123704	29.7675
chr6	6162101	6162200	3.08447e-05	0.00123725	26.1777
chr10	112158201	112158300	3.08522e-05	0.00123736	26.3511
chr18	59416201	59416300	3.13954e-05	0.00125512	25.8905
chr19	42453101	42453200	3.20051e-05	0.00127534	26.0402
chr10	69269401	69269500	3.22062e-05	0.00128164	33.2398
chr2	47573301	47573400	3.25049e-05	0.00129076	34.359
chr8	39302901	39303000	3.26767e-05	0.00129624	-35.0649
chr5	113069001	113069100	3.27094e-05	0.00129722	25.5029
chr8	14249301	14249400	3.29798e-05	0.00130609	-31.8182
chr1	151190601	151190700	3.33176e-05	0.00131722	36.2707
chr12	4249701	4249800	3.34103e-05	0.00132024	31.5934
chr15	96452001	96452100	3.35627e-05	0.00132504	35.3632
chr19	58776501	58776600	3.43494e-05	0.00134992	25.1047
chr3	43383501	43383600	3.54759e-05	0.0013864	27.3684
chr11	53556501	53556600	3.56732e-05	0.00139249	31.942
chr18	11524301	11524400	3.59553e-05	0.00140103	34.3243
chr4	39210701	39210800	3.71358e-05	0.0014383	25.2763
chr14	12472301	12472400	3.71847e-05	0.00143979	43.3014
chr11	115615301	115615400	3.72002e-05	0.00143997	25.2982
chr5	104367101	104367200	3.732e-05	0.00144406	27.7058
chr16	94982401	94982500	3.76938e-05	0.00145574	25.6686
chr12	33354201	33354300	3.80929e-05	0.00146855	26.0332
chr2	68976801	68976900	3.92915e-05	0.00150526	-28.7869
chr17	86171801	86171900	3.95573e-05	0.00151323	31.5789
chr19	56775501	56775600	4.02058e-05	0.00153369	38.1868
chr1	52169601	52169700	4.21254e-05	0.00159231	34.4389
chr15	25362401	25362500	4.23156e-05	0.00159794	-26.5786
chr9	99075001	99075100	4.23843e-05	0.00160023	-34.5634
chr16	71491701	71491800	4.286e-05	0.00161573	29.843
chr4	46072601	46072700	4.30041e-05	0.00161993	27.6049
chr4	45144601	45144700	4.30374e-05	0.00162052	27.451
chr17	75816101	75816200	4.31214e-05	0.00162316	25.6885
chr3	117639201	117639300	4.38082e-05	0.00164405	-26.2575
chr2	23166801	23166900	4.39888e-05	0.0016496	28.0685
chr1	64078701	64078800	4.5297e-05	0.00168922	25.2392
chr13	71351101	71351200	4.57451e-05	0.0017031	28.1728
chr10	94617801	94617900	4.58335e-05	0.00170592	28.3654
chr7	70582601	70582700	4.61211e-05	0.00171466	25.6578
chr4	32122601	32122700	4.68551e-05	0.00173574	25.3702
chr2	176195701	176195800	4.74356e-05	0.00175281	-27.8429
chr5	147367901	147368000	4.78244e-05	0.00176431	26.5714
chr18	10916201	10916300	4.85037e-05	0.00178426	29.6167
chr10	49094001	49094100	5.00573e-05	0.00182905	27.5152
chr1	119903101	119903200	5.04257e-05	0.00183936	26.2299
chr19	41707101	41707200	5.05669e-05	0.00184335	26.192
chr6	72456001	72456100	5.06651e-05	0.00184651	26.744
chr15	96575901	96576000	5.06737e-05	0.00184674	-25.9391
chr4	147974901	147975000	5.09054e-05	0.0018539	25.5123
chr1	30556501	30556600	5.10481e-05	0.0018583	30.4094
chr2	49630101	49630200	5.3785e-05	0.00194008	28.7298
chr3	107873301	107873400	5.4771e-05	0.00196812	-34.4467
chr2	170712701	170712800	5.48035e-05	0.00196902	25.1177
chr2	28543601	28543700	5.4931e-05	0.00197273	26.8923
chr6	21391901	21392000	5.51442e-05	0.00197802	29.0244
chr10	115219901	115220000	5.51995e-05	0.00197925	-29.7802
chr7	24524001	24524100	5.54226e-05	0.0019859	32.3431
chr8	84121601	84121700	5.55188e-05	0.00198873	27.2848
chr6	48278301	48278400	5.83764e-05	0.00206988	27.9473
chr3	100056801	100056900	5.92663e-05	0.00209575	26.1722
chr9	55068001	55068100	5.92917e-05	0.00209647	-25.3277
chr7	58140401	58140500	6.06475e-05	0.00213556	31.6924
chr7	104498101	104498200	6.06886e-05	0.00213655	27.8011
chr11	44701701	44701800	6.07461e-05	0.00213801	-25.4527
chr1	192391201	192391300	6.07879e-05	0.0021393	26.0341
chr4	139675401	139675500	6.07977e-05	0.00213954	26.7712
chr7	73632001	73632100	6.13995e-05	0.00215586	-26.7899
chr3	141468101	141468200	6.23188e-05	0.00218181	27.4529
chr2	48734401	48734500	6.30793e-05	0.00220235	31.8247
chr15	4356701	4356800	6.52959e-05	0.00226521	25.6185
chr4	120696701	120696800	6.65546e-05	0.0023011	27.5935
chr15	38371301	38371400	6.6726e-05	0.00230579	27.733
chr1	190766701	190766800	6.71177e-05	0.00231754	25.9973
chr15	38897501	38897600	6.76227e-05	0.00233117	34.2625
chr12	101669201	101669300	6.77124e-05	0.00233407	-29.8357
chr17	66377001	66377100	6.79071e-05	0.00233959	27.2459
chr13	68850201	68850300	6.85201e-05	0.00235608	30.979
chr6	8455901	8456000	6.86581e-05	0.00235974	28.5357
chr11	32993701	32993800	6.87548e-05	0.00236217	29.0841
chr6	29072101	29072200	6.91314e-05	0.00237129	28.6891
chr12	35999601	35999700	6.93136e-05	0.00237633	25.9804
chr2	173163901	173164000	6.96889e-05	0.00238698	31.3201
chr15	31562901	31563000	6.98905e-05	0.00239237	27.8618
chr17	5339901	5340000	6.99737e-05	0.00239461	-25.4682
chr8	31641801	31641900	7.01134e-05	0.00239807	25.264
chr4	134470601	134470700	7.2764e-05	0.00246905	-26.6488
chr16	87568501	87568600	7.34926e-05	0.00248971	25.5435
chr2	178769301	178769400	7.3735e-05	0.00249624	25.2951
chr10	77467201	77467300	7.39648e-05	0.00250205	28.254
chr8	125403401	125403500	7.60825e-05	0.00255938	27.8844
chr3	63530101	63530200	7.65881e-05	0.00257148	32.2521
chr7	46606301	46606400	7.71277e-05	0.00258701	25.1765
chr9	27193901	27194000	7.71754e-05	0.00258831	32.4455
chr17	5241201	5241300	7.85535e-05	0.00262432	25.7681
chr12	80944801	80944900	7.87665e-05	0.00263	-26.3158
chr15	47622001	47622100	7.93374e-05	0.00264452	29.0014
chr6	92571801	92571900	8.20362e-05	0.00271661	-27.1098
chr10	81301701	81301800	8.37979e-05	0.002763	28.0488
chr11	61160401	61160500	8.38083e-05	0.00276314	26.9444
chr6	88517401	88517500	8.4162e-05	0.00277229	28.8244
chr4	130957201	130957300	8.474e-05	0.00278737	35.3632
chr15	99579301	99579400	8.48954e-05	0.00279146	30.5804
chr5	74040701	74040800	8.58991e-05	0.00281818	-29.4012
chr1	167673401	167673500	8.62205e-05	0.00282678	25.6587
chr8	72800301	72800400	8.66168e-05	0.00283725	31.5681
chr10	60579401	60579500	8.81705e-05	0.00287712	30.0678
chr8	125960201	125960300	8.97599e-05	0.0029184	27.0739
chr9	75721001	75721100	9.11953e-05	0.00295393	26.9155
chr1	18903601	18903700	9.14101e-05	0.00295983	28.4651
chr15	80050301	80050400	9.16552e-05	0.00296646	26.4719
chr14	20682501	20682600	9.18641e-05	0.00297131	27.7997
chr16	20087901	20088000	9.30207e-05	0.00300131	27.9348
chr13	24790401	24790500	9.467e-05	0.00304158	26.9841
chr13	43356901	43357000	9.63961e-05	0.0030842	25.6606
chr7	37909701	37909800	9.65451e-05	0.00308824	26.5971
chr9	27771701	27771800	9.87364e-05	0.00314482	-28.6147
chr2	157920701	157920800	9.91672e-05	0.00315618	27.2826
chr4	69294801	69294900	9.98079e-05	0.00317184	30.2989
chr17	87523701	87523800	9.98079e-05	0.00317184	-30.4294
chr4	46298501	46298600	0.000100503	0.00318895	25.0923
chr4	136418401	136418500	0.000100866	0.00319745	-27.1795
chr7	21335501	21335600	0.000102552	0.00324115	-25.1861
chr10	108800701	108800800	0.00010354	0.00326485	28.2091
chr13	46002201	46002300	0.000103743	0.00327064	-26.1735
chr11	117732301	117732400	0.000108607	0.00338982	26.0097
chr3	95290001	95290100	0.000109695	0.00341793	27.5203
chr6	55389501	55389600	0.000111989	0.00347744	28.3734
chr15	49786301	49786400	0.000112182	0.00348253	28.3389
chr13	58025601	58025700	0.00011274	0.0034957	25.116
chr2	119499301	119499400	0.000114421	0.00353646	-25.3968
chr8	29223601	29223700	0.000116044	0.00357584	25.5898
chr10	78324701	78324800	0.000116472	0.00358687	25.4853
chr13	58862101	58862200	0.00011853	0.00363766	28.6204
chr19	4027301	4027400	0.00011908	0.00365041	25.2463
chr11	54117201	54117300	0.000120184	0.00367742	28.3568
chr8	43189801	43189900	0.000121341	0.00370599	26.138
chr3	108390301	108390400	0.000121552	0.00371076	-28.4946
chr18	32521901	32522000	0.000122178	0.00372592	33.3333
chr19	56029401	56029500	0.000122509	0.00373435	26.742
chr4	14476401	14476500	0.000123166	0.00374782	27.7535
chr16	77153601	77153700	0.000124336	0.00377682	25.7143
chr1	34989801	34989900	0.000124347	0.00377699	-27.563
chr6	83454301	83454400	0.000125223	0.00379694	26.6419
chr4	98581901	98582000	0.00012551	0.00380375	-27.4667
chr5	100332901	100333000	0.000125972	0.00381524	25.6044
chr1	137506501	137506600	0.0001268	0.00383343	-25.2741
chr4	66921301	66921400	0.000126936	0.00383642	36.4104
chr12	83896301	83896400	0.000129955	0.00390727	-27.5362
chr2	35624001	35624100	0.000130265	0.003915	25.6653
chr14	102969101	102969200	0.000132359	0.00396558	25.5208
chr11	19242201	19242300	0.000133528	0.00399382	25.2005
chr5	87804801	87804900	0.000136171	0.00405795	30
chr12	86103201	86103300	0.000138337	0.00410991	-25.7598
chr10	83095101	83095200	0.000139578	0.00413845	-29.1242
chr15	27994801	27994900	0.000140846	0.00416856	27.435
chr10	121083501	121083600	0.000141499	0.00418346	25.641
chr15	42032201	42032300	0.000143251	0.00422521	28.5816
chr15	98691601	98691700	0.000143313	0.00422617	-25.2381
chr10	71239901	71240000	0.000143945	0.00424085	-30.7555
chr8	102739101	102739200	0.000145626	0.00427913	32.6727
chr13	24195201	24195300	0.00014641	0.00429718	25.0155
chr8	92675901	92676000	0.000148103	0.00433808	29.1139
chr4	59272901	59273000	0.000148934	0.00435815	32.4362
chr12	31333801	31333900	0.000149127	0.00436191	25.5252
chr4	10032701	10032800	0.000153428	0.00446293	31.3859
chr11	119626001	119626100	0.000153643	0.00446679	27.1505
chr11	53745901	53746000	0.000154318	0.00448095	30.7861
chr12	82347601	82347700	0.00015516	0.00449927	-29.6105
chr7	121199301	121199400	0.000161298	0.00463961	27.5851
chr2	92385401	92385500	0.000162233	0.00466169	32.7166
chr5	144200401	144200500	0.000162727	0.00467406	25.0336
chr10	93664301	93664400	0.000162964	0.00467842	-26.6968
chr6	21456401	21456500	0.000163301	0.00468725	31.5341
chr11	24045701	24045800	0.000165247	0.00472904	26.1509
chr11	102769901	102770000	0.000167381	0.0047768	25.2976
chr14	26478201	26478300	0.000168164	0.00479524	28.2678
chr5	14321101	14321200	0.000168918	0.00481387	-32.7626
chr4	117308101	117308200	0.000171648	0.00487527	28.8596
chr4	151694701	151694800	0.000171731	0.00487692	-25.8648
chr7	80371901	80372000	0.000175554	0.00496255	25.7613
chr7	91935501	91935600	0.000178055	0.0050194	26.5416
chr18	16994601	16994700	0.000178336	0.00502472	-25.9297
chr17	24207201	24207300	0.000179237	0.00504379	-27.8642
chr6	103068501	103068600	0.000179935	0.00505782	-27.2834
chr2	71517201	71517300	0.000180105	0.00506206	-28.0369
chr14	21589601	21589700	0.000181183	0.00508339	26.7918
chr5	33528301	33528400	0.000181609	0.0050927	-28.5179
chr9	69266701	69266800	0.000182016	0.00510127	27.807
chr7	49590001	49590100	0.000183957	0.00514376	26.9301
chr9	29017101	29017200	0.000186715	0.00520492	30.0172
chr5	138783801	138783900	0.000189028	0.00525711	-30.8129
chr14	105046201	105046300	0.000195461	0.00539753	27.0907
chr3	68479401	68479500	0.000196654	0.00542288	25.4982
chr14	30431301	30431400	0.000201493	0.00552906	27.7501
chr18	81118001	81118100	0.000204009	0.00558355	26.519
chr1	35811401	35811500	0.000206484	0.0056382	28.0171
chr1	40625401	40625500	0.000209346	0.00569896	27.4194
chr13	57832001	57832100	0.000209536	0.00570288	-26.2433
chr19	24980401	24980500	0.000212048	0.00575715	-25.0328
chr4	105376801	105376900	0.000214565	0.00580915	26.3433
chr6	108118401	108118500	0.000217405	0.00586487	25.6732
chr13	36427401	36427500	0.000218862	0.00589359	27.0045
chr8	36300401	36300500	0.000218913	0.0058944	36.2013
chr10	19995001	19995100	0.000219671	0.00591047	27.2432
chr10	83757801	83757900	0.000221345	0.00594722	29.1667
chr5	93049201	93049300	0.000222744	0.0059777	26.3158
chr1	194576801	194576900	0.000223266	0.0059897	-26.6981
chr11	16263301	16263400	0.000224434	0.00601529	27.6252
chr4	63454101	63454200	0.000225958	0.00604593	27.4406
chr7	68408901	68409000	0.00023075	0.00614476	29.8515
chr6	82059201	82059300	0.000231122	0.00615184	27.0085
chr11	51412201	51412300	0.000232495	0.00617886	30
chr16	67391001	67391100	0.000238725	0.00630846	25.184
chr15	41225901	41226000	0.00023881	0.00631009	26.1088
chr10	62314301	62314400	0.000244008	0.00641857	26.2348
chr11	95565401	95565500	0.000244748	0.00643239	26.3014
chr3	38001201	38001300	0.000250143	0.0065428	26.0801
chr14	30126301	30126400	0.000255566	0.0066504	-29.966
chr16	33699201	33699300	0.000257645	0.00669005	31.1975
chr1	124383001	124383100	0.000259976	0.00673784	28.2338
chr10	40026701	40026800	0.000260542	0.0067485	28.2072
chr9	87233301	87233400	0.000262065	0.00677768	-31.391
chr2	156713001	156713100	0.00026374	0.00681233	-26.691
chr2	27894101	27894200	0.000265917	0.00685522	26
chr8	48309901	48310000	0.000269223	0.00691869	-29.0002
chr5	105566801	105566900	0.000270393	0.00694137	-29.3697
chr17	79018201	79018300	0.000272178	0.00697561	25.8779
chr3	43759801	43759900	0.000280608	0.00714381	28.1606
chr11	16443501	16443600	0.000285402	0.00723855	26.8449
chr8	63012701	63012800	0.000287128	0.00727258	36.7791
chr4	57132201	57132300	0.000296042	0.00744384	25.0631
chr9	122126401	122126500	0.000296516	0.00745263	29.1956
chr1	51334801	51334900	0.000302556	0.00756715	-25.1338
chr2	113660601	113660700	0.000302628	0.00756872	29.0217
chr9	116707501	116707600	0.000303766	0.00759108	-25.804
chr3	22753901	22754000	0.000307375	0.00766075	25.7389
chr4	146245801	146245900	0.000311597	0.00774407	31.2951
chr11	64858101	64858200	0.000312297	0.00775908	25.4757
chr3	147527501	147527600	0.000316903	0.00784324	28.252
chr3	133515301	133515400	0.000318218	0.00786523	-26.1328
chr12	71995801	71995900	0.000319223	0.00788382	25.8246
chr11	57098201	57098300	0.000321797	0.00793456	26.2792
chr7	5001801	5001900	0.000322986	0.0079535	26.2626
chr4	61592501	61592600	0.000324498	0.00798178	25.625
chr3	127134001	127134100	0.000324532	0.00798236	26.3529
chr16	91635501	91635600	0.000325149	0.00799533	-27.2778
chr2	40434801	40434900	0.000327599	0.00804051	37.6316
chr4	141590601	141590700	0.000329303	0.00807082	27.7433
chr9	26760701	26760800	0.000331925	0.0081186	26.6923
chr7	6751301	6751400	0.000333858	0.00815535	-26.8939
chr9	99335801	99335900	0.000335093	0.00817839	-25.0957
chr1	71811901	71812000	0.000340482	0.00827696	-26.0474
chr2	75291401	75291500	0.000345439	0.00836834	-28.4553
chr4	142829301	142829400	0.000345574	0.00837052	-29.1135
chr7	4830801	4830900	0.000346986	0.00839488	27.9756
chr12	12409101	12409200	0.000351263	0.00847205	31.9328
chr12	84147701	84147800	0.00035332	0.00851029	-29.3337
chr19	21718601	21718700	0.000355513	0.00855295	32.8571
chr12	69969501	69969600	0.000358624	0.00860916	32.3383
chr10	100200301	100200400	0.000361508	0.00865936	25.6697
chr15	73173301	73173400	0.000362676	0.00867842	-25.1412
chr1	144189201	144189300	0.000365421	0.00873123	-27.404
chr17	90598001	90598100	0.000370267	0.00882127	30.898
chr2	171730101	171730200	0.000375145	0.00891051	25.0245
chr3	64917101	64917200	0.000383734	0.00906719	25.848
chr12	88742001	88742100	0.000385034	0.00908969	-27.3597
chr17	66435201	66435300	0.000394474	0.00926139	25.365
chr2	168316201	168316300	0.000396135	0.00928911	33.443
chr4	124350201	124350300	0.000399208	0.00934683	25.463
chr7	136002501	136002600	0.000399672	0.00935554	27.9762
chr11	98666401	98666500	0.000404892	0.00945061	25.3216
chr3	51941901	51942000	0.000405992	0.0094715	-25.9893
chr14	94598101	94598200	0.000408585	0.00951747	-31.8878
chr14	52341201	52341300	0.000410256	0.00954516	26.3411
chr3	67408301	67408400	0.000411255	0.00956456	-28.0263
chr6	129209901	129210000	0.000417777	0.00967959	-27.2844
chr11	35096601	35096700	0.000419951	0.00971387	25.4234
chr2	170386301	170386400	0.000425233	0.0098089	26.8831
chr10	87434901	87435000	0.000429075	0.00987311	30.8571
chr2	16608701	16608800	0.000429516	0.00988072	-25.2926
chr19	6576901	6577000	0.000430726	0.0099021	25.8479
chr13	48180201	48180300	0.000430754	0.00990247	30.5615
chr3	144377901	144378000	0.000430814	0.00990357	26.2587

## Sheet: Table S5
Table S5: DMTs between females and males in mouse heart. P-values and q-values were calculated using MethylKit
chr	start	end	pvalue	qvalue	meth.diff
chr1	7396901	7397000	4.48436e-05	0.00666887	29.1813
chr1	10238901	10239000	1.90351e-05	0.00364596	25.035
chr1	13178101	13178200	2.06361e-05	0.00386636	-34.0136
chr1	44367101	44367200	1.81204e-06	0.00062768	40.7984
chr1	48325801	48325900	5.79814e-10	8.5866e-07	40.2915
chr1	58645401	58645500	6.48628e-26	1.7786e-21	25.621
chr1	80227001	80227100	5.40792e-06	0.00142587	28.5971
chr1	111566801	111566900	5.32663e-05	0.00752395	26.7324
chr1	117982001	117982100	2.12272e-07	0.000118946	-31.0303
chr1	122357101	122357200	1.10338e-06	0.000431035	25.5389
chr1	122357201	122357300	4.55889e-25	1.13979e-20	-36.5022
chr1	141067101	141067200	5.04159e-06	0.0013562	29.8555
chr1	148513601	148513700	2.37397e-05	0.00428448	26.5174
chr1	160941501	160941600	3.71155e-05	0.00586868	-34.968
chr1	180350901	180351000	8.8951e-06	0.00207443	26.2549
chr2	22588601	22588700	6.02809e-25	1.42338e-20	30.3612
chr2	31697101	31697200	4.65121e-06	0.0012797	32.1303
chr2	32678401	32678500	2.22078e-05	0.00409052	27.6957
chr2	33282201	33282300	1.25141e-07	7.76467e-05	-27.8167
chr2	43352201	43352300	2.92391e-37	1.77533e-32	57.3707
chr2	48291501	48291600	1.46828e-06	0.00053567	-28.2353
chr2	57757501	57757600	1.49699e-06	0.000542652	-35.9028
chr2	88763001	88763100	3.17202e-05	0.00526504	29.3207
chr2	98667001	98667100	1.24158e-12	4.29027e-09	46.2013
chr2	125400101	125400200	3.32275e-13	1.38456e-09	47.3035
chr2	162437901	162438000	2.77228e-29	1.17829e-24	35.4519
chr2	165741701	165741800	3.96764e-06	0.00113482	31.9964
chr2	172489601	172489700	1.54853e-05	0.00312548	25.933
chr3	88744401	88744500	1.47377e-11	3.66309e-08	-37.5853
chr3	118210001	118210100	6.80865e-13	2.54964e-09	44.4387
chr4	3228501	3228600	2.87882e-08	2.28919e-05	-38.4615
chr4	34050201	34050300	6.58181e-09	6.84806e-06	26.6703
chr4	112198501	112198600	7.14266e-07	0.000307424	-27.0184
chr4	121732401	121732500	5.86816e-05	0.00804034	25.8583
chr4	125433601	125433700	6.80477e-06	0.0016949	27.8105
chr4	135541901	135542000	2.76284e-06	0.000864709	27.9825
chr4	140597401	140597500	5.38814e-08	3.88039e-05	-25.8065
chr5	10825401	10825500	5.94786e-13	2.2471e-09	41.0795
chr5	31236401	31236500	8.49837e-06	0.00200497	36.1801
chr5	52614701	52614800	6.88365e-06	0.00170735	-28.9679
chr5	53135401	53135500	3.78618e-06	0.00109396	34.2874
chr5	60667301	60667400	6.1906e-05	0.00833569	-34.027
chr5	92691201	92691300	2.81794e-06	0.000876364	27.4011
chr5	98383801	98383900	5.30272e-05	0.00749763	-28.7281
chr5	100855601	100855700	9.94234e-08	6.44413e-05	-29.895
chr5	107140501	107140600	4.21159e-05	0.00638272	33.4743
chr5	118782101	118782200	4.3624e-05	0.00653871	-25.5145
chr5	120664401	120664500	4.32243e-06	0.00121103	31.5098
chr5	123465201	123465300	1.88887e-06	0.000647071	32.0906
chr6	36728901	36729000	3.28726e-05	0.00538822	29.7456
chr6	41527401	41527500	1.29413e-08	1.1867e-05	29.4893
chr6	43542801	43542900	1.7129e-08	1.49185e-05	28.2363
chr6	47744001	47744100	3.38218e-52	9.58342e-47	36.3001
chr6	61912001	61912100	4.97323e-05	0.00718537	-25.5629
chr6	62402001	62402100	1.10503e-05	0.00244044	27.0004
chr6	63015201	63015300	1.41755e-06	0.00052164	-35.6369
chr6	87421901	87422000	2.27349e-06	0.000745307	-27.7126
chr6	106970101	106970200	1.08546e-10	2.06882e-07	-31.3229
chr6	110336701	110336800	5.61954e-09	6.00866e-06	46.6912
chr6	128429701	128429800	4.45506e-06	0.00123638	-31.5377
chr7	5003401	5003500	1.52877e-05	0.00309781	-28.4724
chr7	10217901	10218000	7.4627e-05	0.00950932	-29.3772
chr7	19019701	19019800	7.2293e-05	0.00929551	29.2174
chr7	19495001	19495100	5.14777e-05	0.00734945	-28.445
chr7	19528101	19528200	7.32997e-07	0.000313422	30.2401
chr7	19936701	19936800	4.14485e-05	0.00630743	-28.8438
chr7	21604401	21604500	6.80498e-05	0.00890346	-25.3322
chr7	27727001	27727100	5.34544e-05	0.00754548	-27.1738
chr7	30831701	30831800	2.11357e-09	2.63824e-06	-34.8993
chr7	40969201	40969300	1.04241e-05	0.0023343	-25.0565
chr7	46605401	46605500	2.3188e-05	0.00421715	-33.4036
chr7	57375401	57375500	2.88287e-08	2.29026e-05	-25.8706
chr7	141023501	141023600	3.63091e-06	0.00105972	28.1935
chr8	15519901	15520000	2.4948e-38	1.63131e-33	32.3485
chr8	23078501	23078600	6.24022e-05	0.00838785	35.5932
chr8	24850601	24850700	4.67387e-05	0.00687017	-26.9236
chr8	33490801	33490900	2.62418e-06	0.000832656	29.5855
chr8	44966401	44966500	1.23188e-05	0.00264823	-25.3333
chr8	58120501	58120600	1.18126e-07	7.43802e-05	-31.0116
chr8	84117001	84117100	1.33294e-05	0.0028067	30
chr8	109649901	109650000	1.2276e-09	1.63305e-06	-49.7807
chr9	12916301	12916400	1.74836e-09	2.24875e-06	-27.2194
chr9	36724901	36725000	5.54685e-05	0.00774303	-26.5351
chr9	42685301	42685400	7.90627e-05	0.00987532	-26.4848
chr9	62387601	62387700	6.16824e-05	0.00832007	31
chr9	69558901	69559000	4.77023e-05	0.00697208	-27.3214
chr9	75468401	75468500	1.31044e-05	0.00277514	-26.8283
chr9	122801901	122802000	1.11957e-05	0.00246296	-34.2593
chr10	4853001	4853100	3.80098e-07	0.000187632	-28.6667
chr10	7480901	7481000	3.15895e-14	1.65757e-10	32.874
chr10	61181201	61181300	4.52237e-05	0.00670868	-30.063
chr10	70421301	70421400	3.09793e-06	0.000940163	48.1481
chr10	81213701	81213800	1.94343e-31	9.71769e-27	39.6073
chr10	110512101	110512200	2.4447e-11	5.58633e-08	32.2774
chr11	3527301	3527400	2.49397e-05	0.00443496	28.8267
chr11	103797901	103798000	5.72701e-06	0.00148558	29.3297
chr11	112417601	112417700	5.66567e-06	0.00147331	27.8523
chr11	113781601	113781700	2.54322e-10	4.23895e-07	43.7608
chr11	120590001	120590100	6.53882e-06	0.00164789	35.7422
chr12	11750401	11750500	6.74646e-07	0.000293191	27.1429
chr12	12174301	12174400	5.06799e-06	0.00136115	-36.6377
chr12	27406001	27406100	5.26317e-05	0.00745659	-25.1071
chr12	55411301	55411400	5.54402e-09	5.9579e-06	-51.6622
chr12	55508301	55508400	6.60279e-06	0.0016586	27.8719
chr12	58314101	58314200	9.28344e-08	6.09458e-05	40
chr12	69428701	69428800	5.5798e-07	0.000253219	27.8846
chr12	80288601	80288700	1.16316e-05	0.002532	-27.1573
chr12	87482501	87482600	2.69471e-06	0.000848071	26.8041
chr12	108246001	108246100	1.40313e-05	0.00290981	-25.7444
chr12	112232901	112233000	3.09021e-05	0.00516364	-25.674
chr13	58318601	58318700	1.3956e-05	0.0029012	-33.7255
chr13	84835101	84835200	3.00774e-08	2.38057e-05	33.1378
chr13	98430201	98430300	1.04255e-07	6.69853e-05	26.6776
chr13	116733901	116734000	3.56327e-05	0.00570748	-27.3239
chr14	24002501	24002600	3.39914e-05	0.00552686	-26.34
chr14	34490601	34490700	1.8932e-05	0.00363112	-26.8607
chr14	81591301	81591400	5.18649e-07	0.000238699	27.0098
chr14	86147301	86147400	2.84039e-05	0.00485029	30.3812
chr14	99444401	99444500	1.26494e-08	1.16348e-05	-59.2375
chr14	104071901	104072000	5.24731e-07	0.000240976	38.8063
chr15	36987701	36987800	4.23297e-06	0.00118911	-29.6
chr15	59666801	59666900	1.08801e-05	0.00241641	-26.4286
chr15	63274801	63274900	2.6729e-05	0.00465213	-29.9468
chr15	97297201	97297300	2.61653e-05	0.00458973	-30.0369
chr15	102454901	102455000	5.89487e-06	0.00152031	-27.5602
chr16	5594401	5594500	1.61154e-05	0.00321646	25.6522
chr16	16197801	16197900	3.61836e-05	0.00576638	26.9231
chr16	38011801	38011900	8.02969e-07	0.00033657	-40.3175
chr16	48656501	48656600	9.55819e-08	6.2438e-05	-31.4583
chr16	50252201	50252300	1.42371e-07	8.626e-05	-36.8203
chr16	50776101	50776200	6.91074e-05	0.0089975	-27.4944
chr16	96177801	96177900	5.58611e-05	0.00777899	-30.1897
chr17	6775001	6775100	3.68285e-08	2.82291e-05	39.4777
chr17	46150001	46150100	4.84561e-06	0.00131766	-36.3306
chr17	58924201	58924300	1.95544e-05	0.00371303	29.3923
chr18	11559001	11559100	4.48449e-06	0.00124211	-25.0317
chr18	15731001	15731100	9.0498e-08	5.97729e-05	-27.3885
chr18	26356701	26356800	1.06288e-05	0.00237077	27.6377
chr18	58853101	58853200	5.67206e-05	0.00786868	31.9643
chr18	59777801	59777900	1.84323e-12	5.935e-09	68.5809
chr18	76062001	76062100	3.50506e-06	0.00103346	31.8903
chr19	13351101	13351200	1.10396e-08	1.04269e-05	28.2828
chr19	21826001	21826100	1.94057e-05	0.00369612	31.4604
chr19	49711701	49711800	2.30663e-05	0.00420041	-37.1795
chr19	59952501	59952600	4.2931e-05	0.00646933	-30.2053

## Sheet: Table S6
Table S6: DMTs between females and males in mouse muscle using data from Reizel et al. P-values and q-values were calculated using MethylKit
chr	start	end	pvalue	qvalue	meth.diff
chr2	169826401	169826500	1.51178e-143	7.70205e-139	25.135
chr2	165583901	165584000	9.24568e-88	8.832e-84	27.1062
chr17	57255101	57255200	7.94332e-82	6.38983e-78	32.3079
chr2	14726901	14727000	2.62746e-74	1.38477e-70	-39.7252
chr5	140092801	140092900	4.33552e-72	1.89327e-68	33.0419
chr9	118930701	118930800	1.92995e-69	6.8599e-66	32.2336
chr10	121422001	121422100	2.37426e-60	5.58285e-57	36.6529
chr4	148955401	148955500	9.41516e-58	1.94463e-54	32.9685
chr4	44029801	44029900	1.79877e-56	3.48007e-53	27.1471
chr3	26944601	26944700	4.26279e-56	7.94549e-53	-45.9161
chr3	38457201	38457300	2.00615e-54	3.40691e-51	26.5346
chr2	169826301	169826400	1.48684e-51	2.10418e-48	26.8154
chr10	121422101	121422200	4.27661e-48	4.98964e-45	37.5738
chr17	39845501	39845600	4.39534e-47	4.73091e-44	-27.5165
chr4	28746701	28746800	1.93496e-45	1.87178e-42	27
chr2	94384701	94384800	2.40633e-44	2.17625e-41	28.8988
chr11	117259801	117259900	6.89956e-44	5.99169e-41	32.048
chr9	118764801	118764900	2.98159e-37	1.7595e-34	34.5814
chr2	106888301	106888400	4.047e-34	1.84641e-31	27.685
chr7	46068801	46068900	1.16879e-32	4.78926e-30	26.6754
chr13	102397501	102397600	1.74921e-32	7.0728e-30	25.5367
chr4	149875401	149875500	1.10776e-31	4.12954e-29	27.6585
chr2	32597001	32597100	5.3929e-30	1.82358e-27	30.0889
chr4	135839801	135839900	8.15718e-29	2.47372e-26	26.2477
chr9	121300301	121300400	2.41126e-28	6.92744e-26	26.558
chr4	138540501	138540600	7.56077e-28	2.04169e-25	29.4098
chr14	51922601	51922700	1.12677e-27	2.97438e-25	25.6068
chr6	125312201	125312300	3.39507e-27	8.39654e-25	25.2523
chr10	8881401	8881500	1.50118e-26	3.51906e-24	30.9766
chr11	103237201	103237300	5.20178e-26	1.16747e-23	25.1987
chr4	135839901	135840000	6.61165e-26	1.4688e-23	27.7384
chr11	100376801	100376900	9.82964e-25	1.97941e-22	28.9322
chr11	100376901	100377000	1.00913e-24	2.02411e-22	30.5663
chr12	101006401	101006500	2.1074e-24	4.09792e-22	40.7693
chr10	66924601	66924700	2.09645e-23	3.7389e-21	27.6195
chr18	61380501	61380600	2.35059e-23	4.17266e-21	25.6313
chr9	21748701	21748800	3.17771e-23	5.60191e-21	33.2539
chr17	46152401	46152500	4.90856e-23	8.53504e-21	32.1746
chr12	56584401	56584500	1.41638e-22	2.34033e-20	-25.3554
chr11	22004601	22004700	1.46149e-22	2.41227e-20	-27.156
chr18	80973801	80973900	5.17755e-22	8.11634e-20	30.0931
chr10	80853701	80853800	9.24799e-22	1.42775e-19	28.1513
chr2	109963901	109964000	7.95945e-21	1.11916e-18	30.9591
chr2	167781601	167781700	8.53205e-21	1.19418e-18	26.8382
chr10	116362501	116362600	3.54853e-20	4.69577e-18	28.3972
chr9	62521601	62521700	4.94565e-20	6.46621e-18	31.543
chr14	72979301	72979400	1.19083e-19	1.49064e-17	25.32
chr19	34370801	34370900	1.93533e-19	2.36638e-17	35.0858
chr15	85679201	85679300	2.4172e-19	2.9298e-17	26.0537
chr7	142548801	142548900	7.82363e-19	8.97054e-17	26.5924
chr6	31295801	31295900	1.4203e-18	1.5719e-16	38.2837
chr7	25705101	25705200	2.2361e-18	2.41021e-16	27.1012
chr16	59544801	59544900	3.3385e-18	3.54347e-16	28.2379
chr4	120269001	120269100	8.90449e-18	9.00337e-16	-28.2009
chr11	4258201	4258300	1.47121e-17	1.45072e-15	27.2452
chr4	100322101	100322200	2.32517e-17	2.2337e-15	28.5522
chr10	21974001	21974100	2.66785e-17	2.54213e-15	47.0862
chr8	79382801	79382900	3.15056e-17	2.98349e-15	25.3528
chr5	116668201	116668300	3.50799e-17	3.29745e-15	25.9135
chr12	99454501	99454600	3.85518e-17	3.60606e-15	25.6888
chr7	141429401	141429500	4.65817e-17	4.32539e-15	25.7462
chr6	125312101	125312200	6.55106e-17	5.96705e-15	30.0683
chr4	134744301	134744400	6.84418e-17	6.21922e-15	25.0157
chr9	119562001	119562100	1.14173e-16	1.01103e-14	40.4797
chr7	132562601	132562700	1.34012e-16	1.17648e-14	29.094
chr9	72839701	72839800	1.56773e-16	1.35836e-14	25.6011
chr4	69429401	69429500	1.57835e-16	1.36678e-14	40.1732
chr2	32109601	32109700	1.58622e-16	1.37282e-14	25.6294
chr18	90432401	90432500	1.80311e-16	1.55174e-14	26.6163
chr8	105757601	105757700	3.46732e-16	2.89432e-14	26.2067
chr7	80788201	80788300	3.99529e-16	3.30448e-14	25.8979
chr4	135840001	135840100	4.76844e-16	3.90157e-14	37.1986
chr4	148955101	148955200	6.69442e-16	5.39369e-14	36.5309
chr4	137503001	137503100	7.36344e-16	5.88618e-14	25.6934
chr4	149691401	149691500	3.78245e-15	2.79417e-13	26.0047
chr4	32884701	32884800	3.99266e-15	2.93527e-13	30.8575
chr7	89407601	89407700	5.87084e-15	4.23658e-13	25.1875
chr7	25637701	25637800	9.42808e-15	6.68677e-13	31.1182
chr4	138345301	138345400	1.08117e-14	7.5941e-13	25.1721
chr2	21237101	21237200	1.15635e-14	8.09241e-13	27.2917
chr10	61496101	61496200	1.2697e-14	8.84114e-13	26.2592
chr9	108462101	108462200	1.48927e-14	1.02717e-12	31.853
chr8	105757701	105757800	1.53792e-14	1.05834e-12	26.6819
chr4	99970801	99970900	1.60769e-14	1.10387e-12	34.4058
chr2	158138001	158138100	3.10182e-14	2.0541e-12	25.6025
chr14	67098001	67098100	3.74719e-14	2.44859e-12	27.4665
chr13	54346001	54346100	5.58254e-14	3.55962e-12	26.5934
chr16	10950701	10950800	6.44989e-14	4.07864e-12	25.9752
chr19	6938201	6938300	8.16433e-14	5.08909e-12	27.2113
chr17	31336001	31336100	1.29836e-13	7.88095e-12	27.2591
chr13	93000701	93000800	1.87568e-13	1.11074e-11	32.1746
chr8	3517601	3517700	1.96378e-13	1.15976e-11	28.3138
chr5	120152901	120153000	2.15745e-13	1.26582e-11	35.2667
chr13	53334101	53334200	3.17936e-13	1.8234e-11	-28.5147
chr5	55843901	55844000	3.72819e-13	2.11515e-11	25.0247
chr9	121299901	121300000	5.52211e-13	3.0747e-11	26.2892
chr4	66743601	66743700	6.8208e-13	3.7554e-11	26.4055
chr9	118994901	118995000	7.16049e-13	3.92686e-11	26.1788
chr2	155386001	155386100	7.75853e-13	4.23963e-11	29.0368
chr15	99320901	99321000	8.05511e-13	4.38757e-11	30.1664
chr12	24749501	24749600	9.30474e-13	5.0058e-11	29.0957
chr2	164111801	164111900	1.04571e-12	5.56695e-11	31.1799
chr12	111357901	111358000	1.15583e-12	6.11272e-11	30.6036
chr11	115811701	115811800	1.25109e-12	6.57105e-11	25.9694
chr10	77488401	77488500	1.49526e-12	7.77603e-11	26.9488
chr2	158137901	158138000	1.55813e-12	8.07277e-11	28.5255
chr9	110625301	110625400	1.72923e-12	8.90192e-11	26.8252
chr17	27982301	27982400	2.24603e-12	1.13709e-10	31.592
chr4	89617901	89618000	2.39572e-12	1.20807e-10	28.4731
chr1	133860201	133860300	3.48054e-12	1.71548e-10	-26.058
chr4	40799201	40799300	4.17408e-12	2.035e-10	30.098
chr10	119063201	119063300	4.28964e-12	2.0827e-10	31.5498
chr18	75514301	75514400	6.41083e-12	3.03074e-10	29.3416
chr17	57255301	57255400	7.80468e-12	3.63793e-10	25.8474
chr18	38684501	38684600	8.1123e-12	3.7641e-10	28.3097
chr7	80377801	80377900	1.09571e-11	4.9991e-10	30.1923
chr6	72763901	72764000	1.12477e-11	5.12251e-10	26.3328
chr10	93263401	93263500	1.43468e-11	6.40976e-10	30.8846
chr12	21164501	21164600	1.43671e-11	6.41695e-10	25.5243
chr13	21363901	21364000	1.5073e-11	6.7146e-10	29.0409
chr12	99454401	99454500	1.60064e-11	7.09935e-10	27.5294
chr8	78741801	78741900	1.80083e-11	7.91604e-10	25.9763
chr5	140890001	140890100	1.81201e-11	7.95611e-10	27.453
chr15	97720201	97720300	2.11979e-11	9.2017e-10	26.9615
chr8	104629801	104629900	2.426e-11	1.04596e-09	26.6614
chr8	13650901	13651000	3.51015e-11	1.46945e-09	26.3105
chr4	149691301	149691400	3.83848e-11	1.59814e-09	33.5229
chr17	45581001	45581100	4.52251e-11	1.86566e-09	29.1424
chr6	96165201	96165300	5.00507e-11	2.05309e-09	28.0316
chr5	52286801	52286900	5.52197e-11	2.24464e-09	29.4687
chr13	57514501	57514600	5.66361e-11	2.29733e-09	25.775
chr2	49741901	49742000	6.69915e-11	2.68812e-09	36.6413
chr9	46471001	46471100	8.00538e-11	3.16163e-09	27.8204
chr11	3151601	3151700	8.65483e-11	3.39531e-09	29.1393
chr1	184827501	184827600	1.18173e-10	4.52788e-09	25.3975
chr11	95682101	95682200	1.27224e-10	4.84311e-09	25.6908
chr4	95899101	95899200	1.36992e-10	5.18782e-09	28.9441
chr4	43405901	43406000	1.52958e-10	5.72575e-09	25.6099
chr6	99742601	99742700	1.62239e-10	6.04209e-09	33.7713
chr4	141913601	141913700	1.79094e-10	6.61341e-09	25.5146
chr3	89276401	89276500	2.17641e-10	7.92957e-09	25.5895
chr10	68137501	68137600	2.19187e-10	7.97829e-09	37.28
chr7	74330901	74331000	2.32348e-10	8.42123e-09	28.8771
chr9	122199301	122199400	3.08516e-10	1.09355e-08	25.5368
chr14	121234901	121235000	3.16037e-10	1.11814e-08	28.4778
chr3	102656301	102656400	3.40237e-10	1.19573e-08	27.9675
chr13	97249301	97249400	3.46624e-10	1.21538e-08	27.597
chr17	83924601	83924700	3.76932e-10	1.31262e-08	25.7785
chr17	67632301	67632400	3.8551e-10	1.34096e-08	31.6396
chr1	89539101	89539200	4.39936e-10	1.51034e-08	26.1969
chr6	113342501	113342600	5.21292e-10	1.76116e-08	27.3362
chr2	35440601	35440700	5.48167e-10	1.84543e-08	40.7608
chr12	77642301	77642400	5.87499e-10	1.96658e-08	25.5368
chr1	131743901	131744000	6.02403e-10	2.0125e-08	-27.3685
chr4	140582401	140582500	6.32174e-10	2.10368e-08	25.5057
chr12	76618401	76618500	6.70477e-10	2.22003e-08	32.4449
chr6	91579801	91579900	7.94295e-10	2.59404e-08	29.5488
chr4	43406001	43406100	1.02869e-09	3.29407e-08	33.003
chr9	56505201	56505300	1.26303e-09	3.97863e-08	25.3537
chr17	86254201	86254300	1.29878e-09	4.08368e-08	25.3589
chr4	150772501	150772600	1.44233e-09	4.50351e-08	25.157
chr12	91684001	91684100	1.49337e-09	4.65055e-08	25.4712
chr14	122886101	122886200	1.71425e-09	5.28882e-08	29.2391
chr16	10950601	10950700	1.85508e-09	5.69343e-08	29.7004
chr1	134299901	134300000	2.07648e-09	6.31208e-08	27.7465
chr5	35073701	35073800	2.63065e-09	7.85757e-08	33.4926
chr4	58464801	58464900	2.89859e-09	8.60073e-08	27.1748
chr2	60839001	60839100	2.90388e-09	8.61309e-08	28.9958
chr17	65905501	65905600	3.125e-09	9.20463e-08	27.8835
chr8	110117601	110117700	3.41656e-09	9.98263e-08	28.8213
chr5	103908701	103908800	3.95123e-09	1.14247e-07	25.5699
chr5	103814701	103814800	4.06178e-09	1.17155e-07	26.6583
chr12	71954301	71954400	4.52622e-09	1.2938e-07	25.4013
chr5	32143501	32143600	4.67512e-09	1.33287e-07	25.767
chr5	65967201	65967300	4.79541e-09	1.36314e-07	26.6408
chr5	29817601	29817700	5.23717e-09	1.47691e-07	28.9689
chr9	68112701	68112800	5.38728e-09	1.51416e-07	30.6267
chr9	43622801	43622900	6.14188e-09	1.70554e-07	26.0914
chr2	30917801	30917900	6.23211e-09	1.72778e-07	25.2386
chr10	127499601	127499700	6.65071e-09	1.83286e-07	25.4754
chr3	131951301	131951400	6.7774e-09	1.86542e-07	29.7938
chr5	19501101	19501200	7.73344e-09	2.10468e-07	29.1841
chr16	38669301	38669400	1.00007e-08	2.66758e-07	25.6806
chr11	51674501	51674600	1.06553e-08	2.82738e-07	26.6536
chr1	36507301	36507400	1.10962e-08	2.93367e-07	25.2298
chr12	3500101	3500200	1.15077e-08	3.03146e-07	27.8892
chr5	35741601	35741700	1.18501e-08	3.11199e-07	25.4094
chr7	43279201	43279300	1.295e-08	3.37418e-07	29.6465
chr3	110251501	110251600	1.34157e-08	3.48484e-07	30.8821
chr14	46518901	46519000	1.36794e-08	3.5473e-07	26.1821
chr5	40739301	40739400	1.47067e-08	3.79053e-07	30.5909
chr3	37710001	37710100	1.56394e-08	4.01401e-07	25.3043
chr8	70663801	70663900	1.60416e-08	4.11033e-07	25.5855
chr7	145015601	145015700	1.98762e-08	5.00231e-07	25.3913
chr8	8736101	8736200	2.29807e-08	5.69825e-07	25.1883
chr18	55698501	55698600	2.43026e-08	5.99974e-07	32.3017
chr13	112835401	112835500	2.82461e-08	6.87118e-07	28.7357
chr6	143461601	143461700	2.96359e-08	7.17389e-07	26.8208
chr2	26065101	26065200	2.97125e-08	7.19031e-07	27.7329
chr12	73394301	73394400	3.13402e-08	7.5375e-07	25.4188
chr4	150003101	150003200	3.50961e-08	8.35924e-07	25.4092
chr2	32596901	32597000	3.55877e-08	8.46183e-07	25.5411
chr1	184629801	184629900	3.6547e-08	8.66298e-07	28.4765
chr15	85705601	85705700	3.77632e-08	8.92773e-07	31.2004
chr9	45803901	45804000	3.7877e-08	8.94769e-07	30.1512
chr8	123184801	123184900	3.79104e-08	8.95283e-07	30.3682
chr9	88296701	88296800	4.23725e-08	9.91316e-07	29.0563
chr14	118691601	118691700	4.34094e-08	1.01232e-06	29.0208
chr12	85366701	85366800	4.52466e-08	1.05147e-06	26.7313
chr10	120810201	120810300	4.75125e-08	1.09845e-06	33.3929
chr4	105449501	105449600	5.06609e-08	1.16683e-06	25.0931
chr7	49558601	49558700	5.27266e-08	1.20989e-06	25.0515
chr1	184494001	184494100	5.64935e-08	1.28778e-06	28.9655
chr5	114576501	114576600	5.7654e-08	1.30993e-06	25.4515
chr4	149691501	149691600	5.82705e-08	1.32237e-06	27.8941
chr17	46168301	46168400	6.01185e-08	1.36046e-06	26.7816
chr11	113807301	113807400	6.0369e-08	1.36553e-06	26.0937
chr2	166773601	166773700	6.31855e-08	1.42229e-06	30.5455
chr16	32674301	32674400	6.41106e-08	1.44184e-06	25.1091
chr11	77939601	77939700	6.95083e-08	1.555e-06	26.6799
chr9	43028601	43028700	7.25118e-08	1.61533e-06	25.4377
chr18	38684401	38684500	7.87577e-08	1.73826e-06	32.8315
chr7	93068801	93068900	8.01645e-08	1.76752e-06	29.3884
chr4	137474701	137474800	8.57063e-08	1.87806e-06	29.7213
chr19	3827401	3827500	9.7973e-08	2.12372e-06	-26.8474
chr7	99351401	99351500	1.12199e-07	2.40143e-06	30.8905
chr8	71687101	71687200	1.16576e-07	2.48605e-06	26.8246
chr12	112334701	112334800	1.27613e-07	2.69511e-06	25.7213
chr13	52060101	52060200	1.34345e-07	2.81897e-06	30.9745
chr11	58126301	58126400	1.52734e-07	3.16658e-06	28.4188
chr2	160413101	160413200	1.69543e-07	3.47781e-06	25.1802
chr11	51940101	51940200	1.69601e-07	3.47853e-06	25.7874
chr17	45580901	45581000	1.71102e-07	3.50744e-06	28.2258
chr5	113926201	113926300	1.87582e-07	3.81863e-06	25.6888
chr8	122676201	122676300	1.96347e-07	3.9764e-06	29.2229
chr1	74100901	74101000	1.9648e-07	3.97856e-06	32.9252
chr1	34043501	34043600	2.11231e-07	4.24576e-06	31.0076
chr17	26619801	26619900	2.17336e-07	4.35473e-06	25.4952
chr9	44506201	44506300	2.20415e-07	4.40834e-06	30.1016
chr4	154665101	154665200	2.28161e-07	4.54719e-06	29.7377
chr2	85795501	85795600	2.31852e-07	4.61353e-06	26.6
chr16	7976101	7976200	2.36899e-07	4.70415e-06	28.8315
chr12	59359301	59359400	2.47685e-07	4.8948e-06	-30.9748
chr17	4974601	4974700	2.54608e-07	5.02059e-06	25.7844
chr17	15807701	15807800	2.59247e-07	5.10613e-06	29.0937
chr11	50529501	50529600	2.82177e-07	5.50316e-06	28.1489
chr1	118625801	118625900	3.07524e-07	5.94386e-06	26.7654
chr7	110777901	110778000	3.08194e-07	5.95434e-06	27.1605
chr17	45897701	45897800	3.4219e-07	6.52943e-06	26.0849
chr14	34970701	34970800	3.73364e-07	7.06867e-06	30.6213
chr2	60838901	60839000	3.7763e-07	7.14237e-06	26.8518
chr12	111435901	111436000	3.92635e-07	7.39688e-06	26.1541
chr2	164111601	164111700	4.05611e-07	7.61411e-06	27.2473
chr14	18226001	18226100	4.06942e-07	7.63816e-06	26.0264
chr5	147468401	147468500	4.10009e-07	7.691e-06	30.7312
chr1	42783401	42783500	4.36129e-07	8.12611e-06	25.3831
chr17	29798201	29798300	4.40269e-07	8.19402e-06	27.1843
chr7	24952701	24952800	4.41006e-07	8.20299e-06	25.4073
chr16	93190401	93190500	4.49684e-07	8.34916e-06	28.3376
chr5	101536801	101536900	4.70574e-07	8.69791e-06	25.7249
chr4	127262201	127262300	4.91562e-07	9.02364e-06	27.0833
chr5	24400601	24400700	5.63333e-07	1.01818e-05	29.0608
chr3	101500601	101500700	6.06032e-07	1.08755e-05	26.0975
chr4	63158301	63158400	6.69963e-07	1.19026e-05	28.6147
chr16	5244401	5244500	6.94426e-07	1.22972e-05	25.3863
chr5	119381501	119381600	7.13154e-07	1.25807e-05	28.5981
chr15	78865201	78865300	7.97301e-07	1.38825e-05	28.8961
chr6	97279001	97279100	8.31124e-07	1.44074e-05	31.0252
chr11	69407301	69407400	8.38203e-07	1.45087e-05	25.8372
chr12	101006601	101006700	9.05157e-07	1.55254e-05	26.0266
chr7	20448401	20448500	9.05495e-07	1.55275e-05	31.0777
chr3	25113101	25113200	9.12713e-07	1.56408e-05	28.6147
chr2	49741701	49741800	9.49723e-07	1.61933e-05	29.8041
chr10	17656701	17656800	9.9015e-07	1.67964e-05	25.2305
chr8	33859801	33859900	1.01868e-06	1.72269e-05	28.7347
chr6	92889801	92889900	1.02067e-06	1.72568e-05	28.4845
chr1	180401701	180401800	1.02443e-06	1.73106e-05	25.171
chr12	104685201	104685300	1.16267e-06	1.93641e-05	27.4802
chr14	64806201	64806300	1.48591e-06	2.40784e-05	28.409
chr2	157082401	157082500	1.51586e-06	2.45066e-05	32.2314
chr2	27394801	27394900	1.53853e-06	2.48338e-05	26.7359
chr8	68276401	68276500	1.71717e-06	2.7302e-05	25.8664
chr1	28991201	28991300	1.75699e-06	2.78598e-05	29.6026
chr9	60312801	60312900	1.78715e-06	2.82998e-05	28.0342
chr17	26619601	26619700	1.85548e-06	2.92504e-05	28.5987
chr11	117627001	117627100	1.9931e-06	3.11153e-05	26.6154
chr9	121067301	121067400	2.10641e-06	3.26716e-05	31.8182
chr3	103070301	103070400	2.15684e-06	3.33252e-05	28.9654
chr17	29896601	29896700	2.16206e-06	3.33925e-05	26.2869
chr4	133070401	133070500	2.2786e-06	3.49522e-05	25.078
chr13	43537601	43537700	2.28328e-06	3.50205e-05	33.6337
chr8	14921401	14921500	2.53253e-06	3.83509e-05	25.4416
chr11	72413301	72413400	2.77484e-06	4.16243e-05	30.2527
chr3	110251401	110251500	2.89233e-06	4.31876e-05	26.997
chr5	130136201	130136300	3.05861e-06	4.53866e-05	27.1076
chr14	118699701	118699800	3.34682e-06	4.90819e-05	26.7457
chr18	82545801	82545900	3.82006e-06	5.52639e-05	30.7209
chr8	26865101	26865200	3.93954e-06	5.67612e-05	25.9917
chr2	31413401	31413500	3.96515e-06	5.70818e-05	29.1819
chr10	14854701	14854800	4.01235e-06	5.76582e-05	25.1697
chr11	118448401	118448500	4.05088e-06	5.81354e-05	27.6454
chr1	98096201	98096300	4.29901e-06	6.12649e-05	28.1189
chr9	80169701	80169800	4.76115e-06	6.69457e-05	25.3704
chr11	60359201	60359300	4.83339e-06	6.78429e-05	25.5785
chr8	21640701	21640800	4.89687e-06	6.86393e-05	25.3333
chr4	118148101	118148200	5.02784e-06	7.0256e-05	26.4634
chr19	26664601	26664700	5.29819e-06	7.34896e-05	26.0881
chr17	84503101	84503200	5.54479e-06	7.65558e-05	26.6112
chr14	70558301	70558400	5.55822e-06	7.66996e-05	26.5202
chr4	150779301	150779400	5.84782e-06	8.0067e-05	28.5733
chr11	80277701	80277800	6.53017e-06	8.81696e-05	26.1189
chr5	139313601	139313700	6.701e-06	9.0221e-05	25.5106
chr10	117004701	117004800	6.71358e-06	9.03506e-05	28.2492
chr9	107697001	107697100	6.78068e-06	9.11092e-05	29.1984
chr3	56438401	56438500	7.09373e-06	9.47076e-05	27.0796
chr9	108237201	108237300	7.09716e-06	9.47287e-05	26.8731
chr2	152910101	152910200	7.23194e-06	9.63342e-05	30.8048
chr8	87656201	87656300	7.93776e-06	0.000104633	34.3382
chr17	67027501	67027600	8.55911e-06	0.000111686	26.049
chr8	84749901	84750000	8.64494e-06	0.000112681	25.2201
chr1	62381101	62381200	9.61697e-06	0.00012355	26.5521
chr17	49757801	49757900	1.07533e-05	0.000136022	30.7566
chr4	149155901	149156000	1.19979e-05	0.000149391	25.0897
chr9	60312601	60312700	1.25805e-05	0.000155794	26.3733
chr11	117147001	117147100	1.26421e-05	0.000156443	27.2932
chr11	88467801	88467900	1.32453e-05	0.00016288	25.0784
chr5	119173501	119173600	1.44221e-05	0.000175515	25.2519
chr3	146185401	146185500	1.71722e-05	0.000203918	26.2733
chr12	112169101	112169200	1.80832e-05	0.000213441	25.5543
chr8	126540201	126540300	2.09085e-05	0.000242134	25.9487
chr5	125111501	125111600	2.75445e-05	0.000306377	28.3971
chr2	169060501	169060600	2.79761e-05	0.000310455	26.1096
chr14	33324901	33325000	3.0478e-05	0.000333959	-25.2403
chr1	161507501	161507600	3.58959e-05	0.000384254	25.2671
chr16	87225701	87225800	3.87673e-05	0.000410534	25.1048
chr1	168232601	168232700	4.61283e-05	0.000475537	27.5319
chr1	134194501	134194600	6.05472e-05	0.000599592	25.035
chr1	182114501	182114600	6.24749e-05	0.000616207	25.1658
chr13	98486501	98486600	6.31813e-05	0.00062201	31.4093
chr4	154966201	154966300	6.79598e-05	0.000662102	27.7851
chr19	5714801	5714900	7.50715e-05	0.000720096	25.1664
chr2	169721101	169721200	8.56244e-05	0.000803619	25.6822
chr2	158134901	158135000	8.73325e-05	0.000816892	27.0288
chr3	95033101	95033200	8.75459e-05	0.000818531	26.0897
chr3	69814701	69814800	9.19581e-05	0.000852851	26.0611
chr12	104351301	104351400	9.61348e-05	0.00088429	26.9048
chr7	130677801	130677900	0.000112112	0.00100565	25.668
chr3	98029201	98029300	0.000114102	0.00101985	26.0032
chr4	155014101	155014200	0.000140111	0.00121578	25.5828
chr13	43172501	43172600	0.000187499	0.00155342	27.5879
chr2	31783501	31783600	0.000228828	0.0018316	25.7166
chr9	123396601	123396700	0.000344421	0.00257253	26.9635
chr5	52580601	52580700	0.000444006	0.00317885	25.732
chr9	48758401	48758500	0.000665577	0.00443721	26.6354

## Sheet: Table S7
Table S7: DMTs between females and males in mouse spleen using data from Reizel et al. P-values and q-values were calculated using MethylKit
chr	start	end	pvalue	qvalue	meth.diff
chr3	26944601	26944700	2.74287e-35	1.83787e-31	-25.0594
chr19	61305201	61305300	6.99982e-33	3.7522e-29	36.4583
chr19	5756801	5756900	1.71142e-32	8.82108e-29	-26.1123
chr7	140656701	140656800	1.96379e-14	2.86053e-11	43.0286
chr6	131930801	131930900	4.44491e-12	4.16549e-09	51.2712
chr10	121150001	121150100	1.48289e-10	9.88669e-08	27.3211
chr9	110624501	110624600	2.11359e-10	1.34239e-07	-27.4487
chr18	87105101	87105200	2.47458e-10	1.52052e-07	-32.7935
chr12	76485501	76485600	1.93034e-08	6.97267e-06	27.7778
chr16	48095801	48095900	4.02765e-08	1.25816e-05	46.5999
chr15	27782801	27782900	7.02083e-08	2.0147e-05	-39.8136
chr12	24157501	24157600	7.79503e-08	2.20383e-05	37.6894
chr14	75700101	75700200	1.23506e-07	3.19438e-05	38.8958
chr6	128457601	128457700	1.33257e-07	3.36307e-05	26.2238
chr10	51348901	51349000	2.69677e-07	5.94614e-05	32.6087
chr2	168544101	168544200	5.216e-07	0.000101747	38.5809
chr17	92403401	92403500	7.30136e-07	0.000132559	46.7262
chr7	90419401	90419500	1.08673e-06	0.000178691	25.5155
chr15	59680701	59680800	1.1012e-06	0.000180407	-32.8788
chr17	36572201	36572300	1.44017e-06	0.000225203	28.6428
chr10	61400001	61400100	1.73825e-06	0.000260433	33.0075
chr18	59730501	59730600	1.92747e-06	0.000282916	-31.2784
chr6	5829601	5829700	2.12168e-06	0.000306058	29.3515
chr5	126526601	126526700	2.91579e-06	0.000395894	-25.2646
chr12	66499501	66499600	3.13068e-06	0.000421229	26.1646
chr7	25569201	25569300	5.3988e-06	0.000637442	26.8354
chr5	104381401	104381500	5.86635e-06	0.000682426	42.0757
chr3	80622301	80622400	7.32931e-06	0.000816463	33.193
chr11	101166501	101166600	8.16589e-06	0.000890412	25.1693
chr18	71518301	71518400	1.20604e-05	0.00118665	-25.8065
chr17	8927301	8927400	1.22466e-05	0.0012026	-33.7635
chr1	97337901	97338000	1.64883e-05	0.00150109	-32.0044
chr1	57312401	57312500	1.9298e-05	0.00169907	-30.1948
chr2	105172501	105172600	1.98942e-05	0.00174251	35.0546
chr4	21701601	21701700	2.4127e-05	0.00201075	36.7925
chr9	97538201	97538300	2.45456e-05	0.00203677	-26.9048
chr8	44680501	44680600	3.35001e-05	0.00253065	37.2863
chr5	56105601	56105700	4.06587e-05	0.00291063	-35.1861
chr9	92710601	92710700	4.81299e-05	0.0032975	-30.2634
chr7	66019701	66019800	5.38465e-05	0.0035847	-25.1232
chr6	148038001	148038100	9.20823e-05	0.00528934	-32.3054
chr11	118424801	118424900	9.94812e-05	0.00559679	-25.2497
chr9	55392301	55392400	9.95959e-05	0.00560089	25.2195
chr11	8326301	8326400	0.000100825	0.0056468	39.9063
chr12	48159001	48159100	0.000109502	0.0059604	29.972
chr7	39659301	39659400	0.000116267	0.00620631	27.033
chr10	99599801	99599900	0.000122885	0.00645798	35.843
chr14	3074801	3074900	0.000152399	0.00745368	36.0991
